# Supplementary material for: Thermodynamic Solution Properties of a Biodegradable Chelant (L-glutamic-N,N-diacetic Acid, L-GLDA) and Its Sequestering Ability toward Cd2+
Source: Molecules. 2021 Nov 23;26(23):7087. doi: 10.3390/molecules26237087 (PMC8659045; doi:10.3390/molecules26237087)
Supplement: Supplementary file 1 [file molecules-26-07087-s001.zip]

Archive with 2 entries (2 files):
- molecules-1457922 SF.pdf
- Table S1_Potentiometric titration data.xlsx
