# Supplementary material for: Thermodynamic Solution Properties of a Biodegradable Chelant (L-glutamic-N,N-diacetic Acid, L-GLDA) and Its Sequestering Ability toward Cd2+
Source: Molecules. 2021 Nov 23;26(23):7087. doi: 10.3390/molecules26237087 (PMC8659045; doi:10.3390/molecules26237087)
Supplement: Supplementary file 1 [file molecules-26-07087-s001.zip › Table S1_Potentiometric titration data.xlsx]

## Sheet: H-NaCl 288.15K 
Total concentrations	Measurement ->	1			2			3			4			5			6			7			8			9			10			11			12
GLDA		0.00246			0.003075			0.0041			0.0041			0.003075			0.00246			0.0041008			0.0030756			0.00246			0.00246			0.003075			0.0041008
H+		0.0101			0.01212			0.01818			0.01818			0.01212			0.0101			0.01818			0.01212			0.0101			0.0101		1	0.01212			0.01818
NaOH (burette)		-0.1005			-0.1005			-0.1005			-0.1005			-0.1005			-0.1005			-0.1005			-0.1005			-0.1005			-0.1005			-0.1005			-0.1005
Starting ionic strength		0.09486			0.09486			0.09486			0.2574			0.2574			0.2574			0.5014			0.5014			0.5014			1.0028			1.0028			1.0028
E0 (standard electrode potential)		401.61			401.61			401.61			402.17			402.17			402.17			400.44			400.44			400.44			400.46			400.46			400.46
V0 (initial volume)		25			25			25			25			25			25			25			25			25			25			25			25
		V	mv		V	mv		V	mv		v	mv		v	mv		v	mv		v	mv		v	mv		v	mv		m	V		m	V		m	V
		0	262.3		0	263.7		0	276.4		0	278.2		0	265		0	264.1		0	278		0	265.6		0	262.3		0	266.5		0	269.2		0	283
		0.035	261.6		0.035	263		0.04	275.9		0.05	277.6		0.05	264		0.05	263		0.035	277.5		0.035	264.9		0.035	261.5		0.04	265.7		0.035	268.5		0.035	282.6
		0.07	260.8		0.07	262.3		0.08	275.3		0.1	277		0.1	263		0.1	261.9		0.07	277		0.07	264.2		0.07	260.7		0.08	264.8		0.07	267.9		0.07	282.1
		0.105	259.9		0.105	261.6		0.12	274.8		0.15	276.3		0.15	261.9		0.15	260.8		0.105	276.4		0.105	263.4		0.105	259.8		0.12	263.9		0.105	267.2		0.105	281.6
		0.15	258.8		0.15	260.6		0.175	274.1		0.21	275.6		0.2	260.9		0.2	259.6		0.145	275.9		0.14	262.7		0.14	259		0.16	262.9		0.145	266.4		0.145	281.1
		0.195	257.7		0.195	259.6		0.23	273.4		0.27	274.8		0.25	259.8		0.25	258.3		0.185	275.3		0.175	261.9		0.175	258.1		0.2	262		0.185	265.6		0.185	280.5
		0.24	256.6		0.24	258.6		0.285	272.6		0.33	274		0.3	258.6		0.3	257		0.225	274.7		0.21	261.2		0.21	257.3		0.24	261		0.225	264.8		0.225	280
		0.285	255.3		0.285	257.5		0.34	271.8		0.39	273.1		0.35	257.3		0.35	255.6		0.265	274.1		0.245	260.4		0.245	256.4		0.28	260		0.265	263.9		0.265	279.4
		0.33	254		0.33	256.4		0.395	271		0.45	272.2		0.4	255.9		0.4	254.1		0.305	273.5		0.28	259.5		0.28	255.5		0.32	258.9		0.305	263		0.305	278.8
		0.375	252.6		0.375	255.2		0.45	270.1		0.51	271.3		0.45	254.6		0.45	252.5		0.345	272.9		0.315	258.7		0.315	254.5		0.36	257.8		0.345	262.1		0.345	278.3
		0.42	251.2		0.42	254		0.505	269.2		0.57	270.4		0.5	253.1		0.5	250.9		0.385	272.3		0.35	257.8		0.35	253.5		0.4	256.7		0.385	261.2		0.385	277.7
		0.465	249.7		0.465	252.7		0.56	268.4		0.63	269.5		0.55	251.7		0.55	249.2		0.425	271.7		0.385	256.9		0.385	252.4		0.44	255.5		0.425	260.2		0.425	277.1
		0.51	248.1		0.51	251.4		0.615	267.5		0.69	268.5		0.6	250.1		0.6	247.4		0.465	271		0.42	256		0.42	251.3		0.48	254.3		0.465	259.2		0.465	276.5
		0.555	246.5		0.555	250.1		0.67	266.5		0.75	267.5		0.65	248.5		0.65	245.4		0.505	270.4		0.455	255		0.455	250.2		0.52	253.1		0.505	258.1		0.505	275.8
		0.6	244.8		0.6	248.6		0.725	265.5		0.81	266.4		0.7	246.7		0.7	243.3		0.545	269.8		0.49	254		0.49	249		0.56	251.8		0.545	257.1		0.545	275.2
		0.645	242.9		0.645	247.1		0.78	264.6		0.87	265.4		0.75	244.9		0.75	241		0.585	269.1		0.525	253		0.525	247.8		0.6	250.4		0.585	256		0.585	274.6
		0.69	240.9		0.69	245.5		0.835	263.6		0.93	264.2		0.8	242.9		0.8	238.6		0.625	268.4		0.56	252		0.56	246.6		0.64	249		0.625	254.9		0.625	274
		0.735	238.8		0.735	243.8		0.89	262.5		0.99	263.1		0.85	240.8		0.85	235.9		0.665	267.7		0.595	250.9		0.595	245.3		0.68	247.5		0.665	253.7		0.665	273.3
		0.78	236.6		0.78	242.1		0.945	261.4		1.05	261.8		0.9	238.6		0.9	233		0.705	267		0.63	249.8		0.63	243.8		0.72	245.9		0.705	252.4		0.705	272.6
		0.825	234.1		0.825	240.2		1	260.3		1.11	260.6		0.95	236.2		0.95	229.9		0.745	266.3		0.665	248.7		0.665	242.4		0.76	244.2		0.745	251.1		0.745	272
		0.87	231.5		0.87	238.2		1.055	259.2		1.17	259.3		1	233.6		1	226.3		0.785	265.6		0.7	247.5		0.7	240.8		0.8	242.5		0.785	249.8		0.785	271.3
		0.915	228.7		0.915	236.1		1.11	258		1.23	258		1.05	230.8		1.05	222.3		0.825	264.9		0.735	246.2		0.735	239.2		0.84	240.6		0.825	248.4		0.825	270.5
		0.96	225.5		0.96	233.9		1.165	256.8		1.29	256.6		1.1	227.7		1.1	217.8		0.865	264.1		0.77	244.9		0.77	237.5		0.88	238.7		0.865	246.9		0.865	269.8
		1.005	222.1		1.005	231.5		1.22	255.5		1.35	255.1		1.15	224.4		1.15	212.7		0.905	263.4		0.805	243.6		0.805	235.6		0.92	236.5		0.905	245.3		0.905	269.1
		1.05	218.2		1.05	228.9		1.275	254.2		1.41	253.5		1.2	220.6		1.2	206.7		0.945	262.6		0.84	242.2		0.84	233.7		0.96	234.3		0.945	243.7		0.945	268.4
		1.095	213.8		1.095	226.1		1.33	252.8		1.47	251.9		1.25	216.4		1.25	199.9		0.985	261.8		0.875	240.7		0.875	231.6		1	231.8		0.985	242		0.985	267.6
		1.14	208.9		1.14	223		1.385	251.4		1.53	250.2		1.3	211.7		1.3	192.3		1.025	260.9		0.91	239.1		0.91	229.4		1.04	229.2		1.025	240.1		1.025	266.9
		1.185	203.2		1.185	219.7		1.44	249.9		1.59	248.4		1.35	206.3		1.35	184		1.065	260.1		0.945	237.5		0.945	227.1		1.08	226.3		1.065	238.2		1.065	266.1
		1.23	196.6		1.23	215.9		1.495	248.3		1.65	246.5		1.4	200.3		1.4	175.4		1.105	259.2		0.98	235.8		0.98	224.6		1.12	223.1		1.105	236.1		1.105	265.3
		1.275	189.3		1.275	211.7		1.55	246.6		1.71	244.5		1.45	193.6		1.45	166.9		1.145	258.4		1.015	234		1.015	221.9		1.16	219.6		1.145	233.9		1.145	264.4
		1.32	181.3		1.32	207.1		1.605	244.9		1.77	242.4		1.5	186.3		1.5	158.4		1.185	257.5		1.05	232.1		1.05	218.9		1.2	215.8		1.185	231.5		1.185	263.6
		1.365	173.1		1.365	201.9		1.66	243.1		1.83	240.1		1.55	178.7		1.55	150		1.225	256.6		1.085	230.1		1.085	215.7		1.24	211.5		1.225	229		1.225	262.7
		1.41	164.8		1.41	196.1		1.715	241.1		1.89	237.6		1.6	171		1.6	141.5		1.265	255.6		1.12	227.9		1.12	212.1		1.28	206.8		1.265	226.2		1.265	261.9
		1.455	156.8		1.455	189.8		1.77	239		1.95	235		1.65	163.6		1.65	132.6		1.305	254.7		1.155	225.6		1.155	208.3		1.32	201.5		1.305	223.2		1.305	261
		1.5	148.9		1.5	183.1		1.825	236.8		2.01	232.1		1.7	156.4		1.7	122.5		1.345	253.7		1.19	223.1		1.19	204		1.36	195.8		1.345	219.9		1.345	260
		1.545	141.2		1.545	176.2		1.88	234.5		2.07	228.9		1.75	149.3		1.75	110.3		1.385	252.6		1.225	220.4		1.225	199.4		1.4	189.8		1.385	216.3		1.385	259.1
		1.59	133.4		1.59	169.3		1.935	232		2.13	225.4		1.8	142.3		1.8	93.1		1.425	251.6		1.26	217.5		1.26	194.4		1.44	183.5		1.425	212.4		1.425	258.1
		1.635	125.2		1.635	162.5		1.99	229.3		2.19	221.5		1.85	135.4		1.85	57.6		1.465	250.5		1.295	214.3		1.295	189		1.48	177		1.465	208.2		1.465	257.1
		1.68	116.3		1.68	156		2.045	226.3		2.25	217.2		1.9	128.1		1.9	-55.4		1.505	249.3		1.33	211		1.33	183.4		1.52	170.6		1.505	203.6		1.505	256
		1.725	105.9		1.725	149.7		2.1	223.1		2.31	212.4		1.95	120.3		1.95	-85.3		1.545	248.2		1.365	207.3		1.365	177.7		1.56	164.1		1.545	198.8		1.545	254.9
		1.77	92.4		1.77	143.5		2.155	219.5		2.37	207.1		2	111.4		2	-101		1.585	247		1.4	203.4		1.4	172		1.6	157.7		1.585	193.5		1.585	253.8
		1.815	70.9		1.815	137.2		2.21	215.6		2.43	201.2		2.05	100.6		2.05	-112.4		1.625	245.7		1.435	199.2		1.435	166.3		1.64	151.3		1.625	188.3		1.625	252.6
		1.853	22.9		1.86	130.9		2.265	211.3		2.49	194.8		2.1	85.9		2.1	-121.8		1.665	244.4		1.47	194.8		1.47	160.6		1.68	144.6		1.665	182.9		1.665	251.4
		1.888	-69.3		1.905	124.4		2.32	206.4		2.55	188.2		2.15	59.4		2.15	-130.2		1.705	243		1.505	190.2		1.505	154.9		1.72	137.5		1.705	177.6		1.705	250.2
		1.923	-93.4		1.95	117.3		2.375	201		2.61	181.4		2.2	-47.5		2.2	-138.2		1.745	241.6		1.54	185.5		1.54	149.2		1.76	129.7		1.745	172.2		1.745	248.9
		1.958	-107.1		1.995	109.3		2.43	195.1		2.67	174.7		2.25	-86.2		2.25	-146.2		1.785	240.1		1.575	180.7		1.575	143.4		1.8	120.6		1.785	167		1.785	247.5
		2.003	-119.4		2.04	99.8		2.485	188.8		2.73	168.1		2.3	-102.9		2.3	-154.4		1.825	238.5		1.61	175.9		1.61	137.3		1.84	109.3		1.825	161.8		1.825	246.1
		2.048	-129.1		2.085	87.4		2.54	182.1		2.79	161.7		2.35	-114.2					1.865	236.9		1.645	171.1		1.645	130.8		1.88	93.3		1.865	156.6		1.865	244.6
		2.093	-137.3		2.13	68.1		2.595	175.5		2.85	155.5		2.4	-123.1					1.905	235.1		1.68	166.4		1.68	123.7		1.92	63.7		1.905	151.3		1.905	243
		2.138	-144.8		2.168	28.9		2.65	168.9		2.91	149.3		2.45	-130.8					1.945	233.3		1.715	161.8		1.715	115.6		1.96	-10.2		1.945	145.9		1.945	241.4
		2.183	-151.9		2.203	-61.2		2.705	162.5		2.97	143.1		2.5	-137.8					1.985	231.4		1.75	157.1		1.75	105.7		2	-50.5		1.985	140.2		1.985	239.7
		2.228	-158.9		2.238	-86.5		2.76	156.3		3.03	136.7		2.55	-144.3					2.025	229.3		1.785	152.5		1.785	92.3		2.04	-67.9		2.025	134.2		2.025	237.9
		2.273	-165.9		2.273	-100.1		2.815	150.3		3.09	129.9		2.6	-150.6					2.065	227.1		1.82	147.9		1.82	70.7		2.08	-79.4		2.065	127.5		2.065	236
		2.318	-173.2		2.318	-112		2.87	144.5		3.15	122.5		2.65	-157					2.105	224.8		1.855	143.2		1.855	16.2					2.105	119.8		2.105	234
		2.363	-180.7		2.363	-121.1		2.925	138.7		3.21	114		2.7	-163.5					2.145	222.4		1.89	138.3		1.89	-48.3					2.145	110.6		2.145	231.8
		2.408	-188.6		2.408	-128.7		2.98	132.8		3.27	103.6		2.75	-170.2					2.185	219.7		1.925	133.2		1.925	-69.3					2.185	98.4		2.185	229.6
		2.453	-196.6		2.453	-135.4		3.035	126.8		3.33	89.2		2.8	-177.4					2.225	216.9		1.96	127.7		1.96	-82					2.225	79.7		2.225	227.1
		2.498	-204.3		2.498	-141.6		3.09	120.4		3.39	64		2.85	-185.1					2.265	213.9		1.995	121.7		1.995	-91.2					2.263	44		2.265	224.5
		2.543	-211.4		2.543	-147.4		3.145	113.4		3.442	-16.6		2.9	-193.1					2.305	210.6		2.03	114.9		2.03	-98.6					2.298	-16.5		2.305	221.7
					2.588	-153.1		3.2	105.4		3.492	-63.7		2.95	-201.4					2.345	207.1		2.065	107		2.065	-104.9					2.333	-45.3		2.345	218.8
					2.633	-158.7		3.255	95.6		3.542	-81.4		3	-209.1					2.385	203.4		2.1	97		2.1	-110.5					2.368	-60.2		2.385	215.6
					2.678	-164.3		3.31	82.5		3.592	-92.8		3.05	-216					2.425	199.5		2.135	83.1		2.135	-115.7					2.408	-71.6		2.425	212.2
					2.723	-170.1		3.365	60.9		3.652	-102.8		3.1	-221.9					2.465	195.5		2.17	59.9		2.17	-120.5					2.448	-80.2		2.465	208.6
					2.768	-176.2		3.408	11.8		3.712	-111.1		3.15	-226.9					2.505	191.2		2.205	2.3								2.488	-87.3		2.505	204.8
					2.813	-182.6		3.448	-64		3.772	-118.3		3.2	-231.2					2.545	186.9		2.24	-46.6								2.528	-93.5		2.545	200.8
					2.858	-189.3		3.488	-85.5		3.832	-124.8		3.25	-234.9					2.585	182.6											2.568	-99		2.585	196.8
					2.903	-196.2		3.528	-97.8		3.892	-130.9								2.625	178.3											2.608	-104.1		2.625	192.6
					2.948	-203.1		3.583	-109.4		3.952	-136.8								2.665	174											2.648	-108.9		2.665	188.4
					2.993	-209.7		3.638	-118.4		4.012	-142.6								2.705	169.8											2.688	-113.5		2.705	184.2
								3.693	-125.9		4.072	-148.5								2.745	165.7											2.728	-118.2		2.745	180
								3.748	-132.4		4.132	-154.6								2.785	161.6											2.768	-122.7		2.785	175.8
								3.803	-138.3		4.192	-161.1								2.825	157.6											2.808	-127.1		2.825	171.8
								3.858	-143.9		4.252	-168.1								2.865	153.6											2.848	-131.7		2.865	167.8
								3.913	-149.3		4.312	-175.7								2.905	149.6											2.888	-136.4		2.905	163.8
								3.968	-154.5		4.372	-184.1								2.945	145.5											2.928	-141.3		2.945	159.8
								4.023	-159.8		4.432	-192.9								2.985	141.3											2.968	-146.5		2.985	155.9
								4.078	-165.1		4.492	-201.8								3.025	137.1											3.008	-152		3.025	151.9
								4.133	-170.6		4.552	-210								3.065	132.6											3.048	-157.9		3.065	147.8
								4.188	-176.4		4.612	-216.9								3.105	127.9											3.088	-164.2		3.105	143.6
								4.243	-182.6		4.672	-222.7								3.145	122.8														3.145	139.2
								4.298	-189		4.732	-227.5								3.185	117.2														3.185	134.6
								4.353	-195.9		4.792	-231.6								3.225	110.8														3.225	129.6
								4.408	-203		4.852	-235.1								3.265	103.1														3.265	124
								4.463	-209.9											3.305	93.7														3.305	117.8
								4.518	-216.3											3.345	80.9														3.345	110.6
								4.573	-221.9											3.385	60.2														3.385	101.6
								4.628	-226.9											3.422	18.2														3.425	89.4
								4.683	-231.3											3.457	-34.6														3.465	70.6
								4.738	-235											3.493	-56.3														3.503	36.1
								4.793	-238.3											3.528	-68.5														3.538	-14
								4.848	-241.3																										3.573	-39.5
								4.903	-243.9																										3.608	-53.4
																																			3.648	-64.1
																																			3.688	-72.2
																																			3.728	-78.8
																																			3.768	-84.4
																																			3.808	-89.4
																																			3.848	-94
																																			3.888	-98.2

## Sheet: H-NaCl 310.15K 
Total concentrations	Measurement ->	1			2			3			4			5			6			7			8			9			10			11			12
GLDA		0.004911			0.003683			0.002455			0.002455			0.003683			0.004911			0.002412			0.003618			0.004824			0.00218			0.00327			0.00545
H+		0.00792			0.00792			0.00792			0.00792			0.00792			0.00792			0.00792			0.00792			0.00792			0.008888			0.01414			0.0202
NaOH (burette)		-0.1005			-0.1005			-0.1005			-0.1005			-0.1005			-0.1005			-0.1005			-0.1005			-0.1005			-0.1005			-0.1005			-0.1005
Starting ionic strength		0.1082			0.1082			0.1082			0.2526			0.2526			0.2526			0.5053			0.5053			0.5053			1.0028			1.0028			1.0028
E0 (standard electrode potential)		433.35			433.35			433.35			433.35			433.35			433.35			432.48			432.48			432.48			441.64			441.64			441.64
V0 (initial volume)		25			25			25			25			25			25			25			25.45			25			25			25			25
		v	mv		v	mv		v	mv		v	mv		v	mv		v	mv		v	mv		v	mv		v	mv		v	mv		v	mv		v	mv
		0	176.4		0	232.9		0	271.9		0	272.2		0	238.8		0	183.5		0	273.1		0	242.2		0	206.4		0	296.1		0	310		0	313
		0.04	177.3		0.04	229.2		0.03	270.8		0.03	271.1		0.03	235.8		0.03	180.3		0.03	271.9		0.025	239.6		0.025	203.7		0.04	294.7		0.04	309.1		0.06	311.7
		0.08	176.8		0.08	225.2		0.06	269.6		0.06	270		0.06	232.8		0.06	177.4		0.06	270.7		0.05	237.2		0.05	201.3		0.08	293.4		0.08	308.1		0.12	310.3
		0.12	174.8		0.12	220.9		0.09	268.3		0.09	268.8		0.09	229.7		0.09	174.4		0.09	269.4		0.075	234.7		0.075	198.9		0.12	292		0.12	307.1		0.18	309
		0.16	172		0.16	216.4		0.13	266.6		0.13	267.1		0.13	225.5		0.13	170.5		0.13	267.7		0.11	231		0.11	195.4		0.16	290.6		0.16	306.1		0.24	307.7
		0.2	168.6		0.2	211.3		0.17	264.9		0.17	265.4		0.17	221		0.17	166.8		0.17	265.9		0.145	227.3		0.145	192		0.2	289.3		0.2	305.1		0.3	306.4
		0.24	164.7		0.24	206.1		0.21	262.9		0.21	263.4		0.21	216.1		0.21	162.9		0.21	264		0.18	223.4		0.18	188.7		0.24	287.9		0.24	304.2		0.36	305.1
		0.28	160.8		0.28	200.6		0.25	260.7		0.25	261.4		0.25	211		0.25	159		0.25	262		0.215	219.3		0.215	185.2		0.28	286.5		0.28	303.4		0.42	303.8
		0.32	156.9		0.32	195		0.29	258.4		0.29	259.3		0.29	205.6		0.29	154.9		0.29	259.7		0.25	215		0.25	181.8		0.32	285		0.32	302.4		0.48	302.5
		0.36	153.1		0.36	189.6		0.33	255.7		0.33	257		0.33	200.2		0.33	150.7		0.33	257.4		0.285	210.5		0.285	178.4		0.36	283.5		0.36	301.5		0.54	301.3
		0.4	149.3		0.4	184.3		0.37	252.7		0.37	254.6		0.37	195		0.37	146.4		0.37	255		0.32	206		0.32	175		0.4	281.9		0.4	300.6		0.6	300
		0.44	145.5		0.44	179.1		0.41	249.7		0.41	252		0.41	189.9		0.41	142.2		0.41	252.4		0.355	201.6		0.355	171.8		0.44	280.2		0.44	299.7		0.66	298.7
		0.48	141.6		0.48	174.1		0.45	246.8		0.45	249.1		0.45	184.8		0.45	137.8		0.45	249.7		0.39	197.4		0.39	168.7		0.48	278.5		0.48	298.8		0.72	297.4
		0.52	137.5		0.52	169.2		0.49	243.8		0.49	246.1		0.49	179.9		0.49	133.2		0.49	246.7		0.425	193.1		0.425	165.5		0.52	276.8		0.52	297.8		0.78	296
		0.56	133.2		0.56	164.3		0.53	240.5		0.53	242.8		0.53	175.1		0.53	128.2		0.53	243.4		0.46	189		0.46	162.4		0.56	274.9		0.56	296.9		0.84	294.7
		0.6	128.5		0.6	159.4		0.57	236.9		0.57	239.2		0.57	170.3		0.57	122.5		0.57	239.8		0.495	184.9		0.495	159.1		0.6	272.9		0.6	295.9		0.9	293.3
		0.64	123.5		0.64	154.5		0.61	232.9		0.61	235.2		0.61	165.6		0.61	115.7		0.61	235.8		0.53	180.9		0.53	155.7		0.64	270.7		0.64	294.9		0.96	291.9
		0.68	118.1		0.68	149.6		0.65	228.6		0.65	230.8		0.65	160.9		0.65	107.5		0.65	231.5		0.565	176.8		0.565	152.2		0.68	268.4		0.68	293.8		1.02	290.4
		0.72	111.8		0.72	144.5		0.69	223.6		0.69	225.9		0.69	156.1		0.69	96.9		0.69	226.7		0.6	172.7		0.6	148.5		0.72	265.9		0.72	292.8		1.08	288.9
		0.76	104.6		0.76	139.3		0.73	218		0.73	220.6		0.73	151.2		0.73	81.4		0.73	221.5		0.635	168.6		0.635	144.5		0.76	263.2		0.76	291.7		1.14	287.4
		0.8	95.5		0.8	133.7		0.77	211.8		0.77	214.7		0.77	146.1		0.765	56.1		0.77	215.9		0.67	164.5		0.67	140.3		0.8	260.3		0.8	290.6		1.2	285.8
		0.84	83.2		0.84	127.5		0.81	204.8		0.81	208.3		0.81	140.6		0.796	-0.1		0.81	209.8		0.705	160.3		0.705	135.9		0.84	257.2		0.84	289.4		1.26	284.1
		0.88	63.4		0.88	120.7		0.85	197.5		0.85	201.5		0.85	134.5		0.826	-36.5		0.85	203.3		0.74	156		0.74	131		0.88	253.7		0.88	288.2		1.32	282.4
		0.92	13.1		0.92	112.7		0.89	190		0.89	194.5		0.89	127.8		0.856	-53.3		0.89	196.8		0.775	151.5		0.775	125.5		0.92	249.8		0.92	287		1.38	280.5
		0.96	-48.2		0.96	102.8		0.93	182.4		0.93	187.5		0.93	119.9		0.886	-64		0.93	190.1		0.81	146.6		0.81	119.3		0.96	245.6		0.96	285.7		1.44	278.7
		1	-70		1	89.3		0.97	175		0.97	180.5		0.97	110.1		0.926	-74.5		0.97	183.4		0.845	141.4		0.845	111.8		1	240.8		1	284.4		1.5	276.7
		1.04	-82.8		1.04	66.3		1.01	167.8		1.01	173.6		1.01	96.9		0.966	-82.5		1.01	176.8		0.88	135.7		0.88	102.7		1.04	235.5		1.04	283		1.56	274.6
		1.08	-92.1		1.08	-10.9		1.05	160.6		1.05	166.7		1.049	75.5		1.006	-89.1		1.05	170.2		0.915	129.3		0.915	90.7		1.08	229.6		1.08	281.6		1.62	272.3
		1.12	-99.4		1.12	-62.7		1.09	153.5		1.09	159.8		1.081	32.4		1.046	-94.9		1.09	163.5		0.95	121.7		0.95	73.8		1.12	223.3		1.12	280.1		1.68	270
		1.16	-105.7		1.16	-81.6		1.13	146.1		1.13	152.6		1.111	-31.6		1.086	-100		1.13	156.5		0.985	112.3		0.979	53		1.16	216.6		1.16	278.6		1.74	267.4
		1.2	-111.1		1.2	-93.5		1.17	138.4		1.17	145.1		1.141	-54.6		1.126	-104.6		1.17	149		1.02	99.7		1.006	22.3		1.2	209.5		1.2	277		1.8	264.7
		1.24	-116		1.24	-102.6		1.21	129.8		1.21	136.8		1.171	-67.8		1.166	-109		1.21	140.7		1.053	80.8		1.032	-10.7		1.24	202.4		1.24	275.3		1.86	261.8
		1.28	-120.6		1.28	-110		1.25	120		1.25	127.2		1.211	-79.9		1.206	-113.1		1.25	131.1		1.08	50.8		1.06	-31.7		1.28	195.2		1.28	273.5		1.92	258.8
		1.32	-124.8		1.32	-116.5		1.29	107.4		1.29	115.2		1.251	-88.9		1.246	-117		1.29	118.8		1.105	-3.1		1.085	-43		1.32	187.9		1.32	271.6		1.98	255.4
		1.36	-128.8		1.36	-122.3		1.33	88.7		1.33	97.8		1.291	-96.4		1.286	-120.7		1.33	100.4		1.13	-31.5		1.12	-54.7		1.36	180.5		1.36	269.6		2.04	251.8
		1.4	-132.7		1.4	-127.6		1.364	56.2		1.364	70.3		1.331	-102.9		1.326	-124.5		1.364	69.6		1.155	-46.3		1.155	-63.1		1.4	172.7		1.4	267.5		2.1	247.9
		1.44	-136.4		1.44	-132.6		1.394	-36.8		1.395	-10		1.371	-108.7		1.366	-128.1		1.394	-5.8		1.18	-56.4		1.19	-70		1.44	164.5		1.44	265.3		2.16	243.7
		1.48	-140		1.48	-137.5		1.424	-72.2		1.425	-55.2		1.411	-114		1.406	-131.7		1.424	-44.7		1.215	-67		1.225	-75.8		1.48	155.2		1.48	262.9		2.22	239.2
		1.52	-143.6		1.52	-142.1		1.454	-88.6		1.455	-73.4		1.451	-119.1		1.446	-135.3		1.454	-61.9		1.25	-75		1.26	-80.9		1.52	144.1		1.52	260.4		2.28	234.4
		1.56	-147.1		1.56	-146.6		1.484	-99.8		1.485	-85.2		1.491	-124		1.486	-139		1.484	-73.3		1.285	-81.8		1.295	-85.6		1.56	129.4		1.56	257.6		2.34	229.4
		1.6	-150.6		1.6	-151.1		1.524	-111.2		1.525	-97		1.531	-128.7		1.526	-142.7		1.524	-84.8		1.32	-87.7		1.33	-89.8		1.6	105.4		1.6	254.7		2.4	224.3
		1.64	-154.2		1.64	-155.5		1.564	-120.3		1.565	-106.4		1.571	-133.3		1.566	-146.4		1.564	-94.1		1.355	-93		1.365	-93.8		1.64	46.2		1.64	251.5		2.46	219.1
		1.68	-157.7		1.68	-160		1.604	-128.1		1.605	-114.4		1.611	-138		1.606	-150.2		1.604	-102		1.39	-97.9		1.4	-97.6		1.68	-20.9		1.68	248		2.52	213.8
		1.72	-161.3		1.72	-164.4		1.644	-135.3		1.645	-121.8		1.651	-142.6		1.646	-154.2		1.644	-109.3		1.425	-102.5		1.435	-101.2		1.72	-44.4		1.72	244.3		2.58	208.7
		1.76	-164.9		1.76	-168.9		1.684	-141.9		1.685	-128.6		1.691	-147.4		1.686	-158.2		1.684	-116.3		1.46	-106.9		1.47	-104.6		1.76	-58.3		1.76	240.3		2.64	203.5
		1.8	-168.6		1.8	-173.4		1.724	-148.3		1.725	-135.3		1.731	-152.2		1.726	-162.4		1.724	-123		1.495	-111.1		1.505	-108		1.8	-68.7		1.8	235.9		2.7	198.5
		1.84	-172.3		1.84	-177.9		1.764	-154.5		1.765	-141.8		1.771	-157.1		1.766	-166.6		1.764	-129.8		1.53	-115.3		1.54	-111.3		1.84	-77.4		1.84	231.4		2.76	193.5
		1.88	-176		1.88	-182.2		1.804	-160.6		1.805	-148.4		1.811	-162.2		1.806	-171		1.804	-136.6		1.565	-119.4		1.575	-114.6		1.88	-85		1.88	226.5		2.82	188.6
		1.92	-179.8		1.92	-186.5		1.844	-166.6		1.845	-155.1		1.851	-167.4		1.846	-175.3		1.844	-143.8		1.6	-123.5		1.61	-117.8		1.92	-91.9		1.92	221.5		2.88	183.8
		1.96	-183.5		1.96	-190.5		1.884	-172.5		1.885	-161.7		1.891	-172.5		1.886	-179.6		1.884	-151		1.635	-127.6		1.645	-121.1		1.96	-98.8		1.96	216.3		2.94	178.8
		2	-187.2		2	-194.3		1.924	-178.1		1.925	-168.2		1.931	-177.5		1.926	-183.8		1.924	-158.3		1.67	-131.8		1.68	-124.3		2	-105.6		2	211		3	173.8
		2.04	-190.7		2.04	-197.8		1.964	-183.4		1.965	-174.3		1.971	-182.3		1.966	-187.8		1.964	-165.3		1.705	-136.1		1.715	-127.6		2.04	-112.2		2.04	205.8		3.06	168.6
		2.08	-194.2		2.08	-201		2.004	-188.4		2.005	-180.1		2.011	-186.7		2.006	-191.5		2.004	-171.9		1.74	-140.5		1.75	-131		2.08	-119		2.08	200.5		3.12	163.2
		2.12	-197.4		2.12	-204		2.044	-192.8		2.045	-185.3		2.051	-190.8		2.046	-194.9		2.044	-177.7		1.775	-145		1.785	-134.4		2.12	-126.1		2.12	195.4		3.18	157.4
		2.16	-200.5		2.16	-206.7		2.084	-196.9		2.085	-190		2.091	-194.5		2.086	-198.1		2.084	-182.8		1.81	-149.7		1.82	-138		2.16	-133.4		2.16	190.1		3.24	151
		2.2	-203.4		2.2	-209.3		2.124	-200.6		2.125	-194.1		2.131	-197.9		2.126	-201		2.124	-187.2		1.845	-154.5		1.855	-141.7		2.2	-140.6		2.2	184.9		3.3	143.7
		2.24	-206.1		2.24	-211.6					2.165	-197.7		2.171	-201		2.166	-203.7		2.164	-191		1.88	-159.4		1.89	-145.5		2.24	-147.5		2.24	179.6		3.36	135.3
		2.28	-208.7		2.28	-213.8					2.205	-200.8		2.211	-203.7		2.206	-206.1		2.204	-194.3		1.915	-164.4		1.925	-149.5		2.28	-153.7		2.28	174.2		3.42	124.6
		2.32	-211		2.32	-215.9					2.245	-203.6		2.251	-206.3		2.246	-208.3		2.244	-197.3		1.95	-169.2		1.96	-153.7		2.32	-159.1		2.32	168.6		3.48	109.5
		2.36	-213.2		2.36	-217.8					2.285	-206.2		2.291	-208.6		2.286	-210.3		2.284	-199.9		1.985	-173.8		1.995	-158.1					2.36	162.6		3.54	83.1
		2.4	-215.3		2.4	-219.5					2.325	-208.6		2.331	-210.7		2.326	-212.1		2.324	-202.2		2.02	-178.1		2.03	-162.3					2.4	156.2		3.6	20.3
		2.44	-217.2		2.44	-221.2					2.365	-210.7		2.371	-212.7		2.366	-213.7		2.364	-204.3		2.055	-182.1		2.065	-166.7					2.44	149.1		3.66	-21.3
		2.48	-219		2.48	-222.7					2.405	-212.6		2.411	-214.5		2.406	-215.3					2.09	-185.6		2.1	-170.9					2.48	140.7		3.72	-39.1
		2.52	-220.7		2.52	-224.1					2.445	-214.3		2.451	-216.2		2.446	-216.7					2.125	-188.8		2.135	-175					2.52	130.4		3.78	-50.6
		2.56	-222.3		2.56	-225.4					2.485	-216					2.486	-218.1					2.16	-191.6		2.17	-178.8					2.56	116.3		3.84	-59.2
		2.6	-223.8		2.6	-226.7											2.526	-219.3					2.195	-194.2		2.205	-182.4					2.6	93		3.9	-66.5
		2.64	-225.2		2.64	-227.9																	2.23	-196.5		2.24	-185.7					2.64	42.1		3.96	-72.6
		2.68	-226.5		2.68	-229.1																	2.265	-198.6		2.275	-188.7					2.68	-12.9		4.02	-78.2
		2.72	-227.7		2.72	-230.2																	2.3	-200.6		2.31	-191.4					2.72	-34.8		4.08	-83.4
		2.76	-228.9		2.76	-231.2																	2.335	-202.4		2.345	-193.9					2.76	-47.8		4.14	-88.3
		2.8	-230.1		2.8	-232.2																	2.37	-204		2.38	-196.1					2.8	-57.3		4.2	-93
																							2.405	-205.5		2.415	-198.2					2.84	-65		4.26	-97.6
																							2.44	-206.9		2.45	-200.1					2.88	-71.6		4.32	-102.2
																							2.475	-208.2		2.485	-201.8					2.92	-77.6		4.38	-106.7
																							2.51	-209.4		2.52	-203.4					2.96	-83.1		4.44	-111.4
																							2.545	-210.5		2.555	-204.9					3	-88.2		4.5	-116.2
																										2.59	-206.3					3.04	-93.1		4.56	-121.3
																										2.625	-207.5					3.08	-97.9		4.62	-126.5
																										2.66	-208.7					3.12	-102.7		4.68	-132.2
																										2.695	-209.9					3.16	-107.6		4.74	-138.1
																										2.73	-210.9					3.2	-112.5		4.8	-144.5
																										2.765	-211.9					3.24	-117.5		4.86	-151
																										2.8	-212.9					3.28	-122.7		4.92	-157.2
																										2.835	-213.8					3.32	-127.8		4.98	-163.1
																																3.36	-133.1		5.04	-168.5
																																3.4	-138.6		5.1	-173.2
																																3.44	-144.3		5.16	-177.4
																																3.48	-149.9		5.22	-180.9
																																3.52	-155.1		5.28	-183.9
																																3.56	-159.9
																																3.6	-164.2

## Sheet: H-KCl 288.15K 
Total concentrations	Measurement ->	1			2			3			4			5			6			7			8			9			10			11			12
GLDA		0.001816			0.00454			0.00327			0.003144			0.00524			0.002009			0.00545			0.00218			0.00109			0.001009			0.002019			0.00545
H+		0.008888			0.0202			0.01414			0.01414			0.01942			0.008546			0.0202			0.008888			0.00808			0.00808			0.00808			0.0202
NaOH (burette)		-0.1001			-0.1001			-0.1001			-0.1001			-0.1001			-0.1001			-0.1001			-0.1001			-0.1001			-0.1001			-0.1001			-0.1001
Starting ionic strength		0.103			0.103			0.103			0.2377			0.2377			0.2377			0.4945			0.4945			0.4945			0.999			0.999			0.999
E0 (standard electrode potential)		390.41			390.41			390.41			393.03			393.03			393.03			382.41			382.41			382.41			384.45			384.45			384.45
V0 (initial volume)		25			25			25			26			26			26			25			25			25			25			25			25
		v	mv		v	mv		v	mv		v	mv		v	mv		v	mv		v	mv		v	mv		v	mv		v	mv		v	mv		v	mv
		0	244		0	262.1		0	266.6		0	269.8		0	271.9		0	259.3		0	256.7		0	242.8		0	252.3		0	252.5		0	240.1		0	254.4
		0.03	243.2		0.06	261.3		0.04	266		0.04	269.2		0.06	271.1		0.04	258.4		0.065	255.9		0.04	241.8		0.035	251.6		0.04	251.8		0.04	239		0.07	253.5
		0.06	242.5		0.12	260.5		0.08	265.3		0.08	268.6		0.12	270.3		0.08	257.4		0.13	255.1		0.08	240.7		0.07	250.9		0.08	251.1		0.08	237.7		0.14	252.6
		0.09	241.5		0.18	259.7		0.12	264.6		0.12	268		0.18	269.5		0.12	256.3		0.195	254.3		0.12	239.7		0.105	250.2		0.12	250.3		0.12	236.4		0.21	251.7
		0.13	240.2		0.25	258.8		0.165	263.8		0.165	267.2		0.25	268.5		0.165	255		0.275	253.1		0.16	238.6		0.145	249.4		0.16	249.4		0.16	235.1		0.29	250.7
		0.17	239.2		0.32	257.7		0.21	263.1		0.21	266.4		0.32	267.5		0.21	253.8		0.355	252		0.2	237.5		0.185	248.7		0.2	248.7		0.2	233.8		0.37	249.6
		0.21	238.1		0.39	256.7		0.255	262.3		0.255	265.6		0.39	266.4		0.255	252.4		0.435	250.9		0.24	236.3		0.225	247.8		0.24	247.8		0.24	232.4		0.45	248.4
		0.25	236.9		0.46	255.5		0.3	261.5		0.3	264.8		0.46	265.3		0.3	250.9		0.515	249.7		0.28	235.1		0.265	246.9		0.28	246.9		0.28	230.8		0.53	247.2
		0.29	235.6		0.53	254.4		0.345	260.7		0.345	264		0.53	264.2		0.345	249.4		0.595	248.4		0.32	233.8		0.305	246		0.32	246		0.32	229.2		0.61	246
		0.33	234.3		0.6	253.2		0.39	259.8		0.39	263.2		0.6	263		0.39	247.8		0.675	247.2		0.36	232.4		0.345	245.1		0.36	245		0.36	227.5		0.69	244.7
		0.37	232.8		0.67	251.9		0.435	258.9		0.435	262.2		0.67	261.8		0.435	246		0.755	245.8		0.4	231.1		0.385	244.1		0.4	244.1		0.4	225.7		0.77	243.3
		0.41	231.3		0.74	250.6		0.48	258		0.48	261.3		0.74	260.5		0.48	244.2		0.835	244.4		0.44	229.5		0.425	243		0.44	243		0.44	223.7		0.85	241.9
		0.45	229.7		0.81	249.2		0.525	257.1		0.525	260.4		0.81	259.2		0.525	242.3		0.915	242.8		0.48	228		0.465	241.9		0.48	241.9		0.48	221.7		0.93	240.5
		0.49	227.9		0.88	247.8		0.57	256.2		0.57	259.5		0.88	257.9		0.57	240.2		0.995	241.3		0.52	226.4		0.505	240.8		0.52	240.8		0.52	219.5		1.01	239
		0.53	226.1		0.95	246.3		0.615	255.2		0.615	258.5		0.95	256.5		0.615	238		1.075	239.7		0.56	224.7		0.545	239.6		0.56	239.6		0.56	217.1		1.09	237.4
		0.57	224.2		1.02	244.8		0.66	254.1		0.66	257.5		1.02	254.9		0.66	235.5		1.155	238.1		0.6	222.8		0.585	238.5		0.6	238.4		0.6	214.4		1.17	235.6
		0.61	222.2		1.09	243.1		0.705	253.1		0.705	256.5		1.09	253.4		0.705	232.9		1.235	236.3		0.64	220.8		0.625	237.2		0.64	237		0.64	211.6		1.25	233.9
		0.65	220		1.16	241.4		0.75	252		0.75	255.4		1.16	251.8		0.75	230		1.315	234.4		0.68	218.6		0.665	235.9		0.68	235.7		0.68	208.5		1.33	231.9
		0.69	217.6		1.23	239.6		0.795	250.9		0.795	254.3		1.23	250		0.795	226.8		1.395	232.4		0.72	216.3		0.705	234.4		0.72	234.2		0.72	204.9		1.41	229.9
		0.73	214.9		1.3	237.8		0.84	249.7		0.84	253.2		1.3	248.2		0.84	223.3		1.475	230.3		0.76	213.8		0.745	233		0.76	232.7		0.76	201.1		1.49	227.8
		0.77	212		1.37	235.8		0.885	248.4		0.885	251.9		1.37	246.3		0.885	219.4		1.555	228		0.8	211.1		0.785	231.5		0.8	231.1		0.8	196.8		1.57	225.4
		0.81	208.9		1.44	233.7		0.93	247.2		0.93	250.7		1.44	244.3		0.93	214.9		1.635	225.5		0.84	208.1		0.825	229.8		0.84	229.3		0.84	191.8		1.65	222.9
		0.85	205.4		1.51	231.4		0.975	245.9		0.975	249.4		1.51	242.2		0.975	209.8		1.715	222.9		0.88	204.9		0.865	228.1		0.88	227.5		0.88	186.2		1.73	220.2
		0.89	201.4		1.58	228.9		1.02	244.5		1.02	248		1.58	239.9		1.02	204		1.795	220		0.92	201.2		0.905	226.2		0.92	225.6		0.92	179.9		1.81	217.2
		0.93	196.9		1.65	226.3		1.065	243		1.065	246.6		1.65	237.4		1.065	197.3		1.875	216.9		0.96	197.2		0.945	224.3		0.96	223.7		0.96	173		1.89	213.9
		0.97	191.8		1.72	223.5		1.11	241.5		1.11	245		1.72	234.8		1.11	189.9		1.955	213.5		1	192.6		0.985	222.1		1	221.4		1	165.7		1.97	210.4
		1.01	186.1		1.79	220.4		1.155	239.9		1.155	243.5		1.79	231.9		1.155	181.9		2.035	209.6		1.04	187.4		1.025	219.7		1.04	219		1.04	158.1		2.05	206.3
		1.05	179.4		1.86	217		1.2	238.2		1.2	241.8		1.86	228.8		1.2	173.6		2.115	205.3		1.08	181.6		1.065	217.2		1.08	216.3		1.08	150.6		2.13	201.9
		1.09	172.1		1.93	213.3		1.245	236.5		1.245	240		1.93	225.4		1.245	165.3		2.195	200.5		1.12	175.1		1.105	214.4		1.12	213.3		1.12	143.1		2.21	196.9
		1.13	164.5		2	209.2		1.29	234.6		1.29	238.2		2	221.6		1.29	157.1		2.275	195		1.16	168.3		1.145	211.3		1.16	210.1		1.16	135.6		2.29	191.3
		1.17	156.7		2.07	204.6		1.335	232.6		1.335	236.2		2.07	217.5		1.335	149		2.355	189.1		1.2	161		1.185	207.8		1.2	206.3		1.2	127.9		2.37	185.2
		1.21	149		2.14	199.6		1.38	230.4		1.38	234.1		2.14	212.9		1.38	140.7		2.435	182.6		1.24	153.6		1.225	203.9		1.24	202.1		1.24	119.8		2.45	178.6
		1.25	141.5		2.21	194		1.425	228.1		1.425	231.9		2.21	207.8		1.425	132.1		2.515	175.6		1.28	146.3		1.265	199.4		1.28	197		1.28	110.9		2.53	171.7
		1.29	134.1		2.28	188		1.47	225.7		1.47	229.5		2.28	202.2		1.47	122.6		2.595	168.3		1.32	139		1.305	194.3		1.32	191.2		1.32	100.6		2.61	164.8
		1.33	126.6		2.35	181.7		1.515	223		1.515	226.8		2.35	196.3		1.515	111.3		2.675	161.1		1.36	131.6		1.345	188		1.36	184.1		1.36	87.4		2.69	157.9
		1.37	119.1		2.42	175.2		1.56	220.1		1.56	223.9		2.42	190.2		1.56	96.5		2.755	154.2		1.4	124.1		1.385	180.1		1.4	175.5		1.4	68.4		2.77	151.2
		1.41	111.1		2.49	168.8		1.605	216.8		1.605	220.8		2.49	183.8		1.605	74.6		2.835	147.5		1.44	116.2		1.425	170.8		1.44	165.4		1.44	35.3		2.85	144.7
		1.45	102.2		2.56	162.5		1.65	213.3		1.65	217.4		2.56	177.6		1.648	38.4		2.915	140.9		1.48	107.3		1.465	159.8		1.48	152		1.48	-24		2.93	138.4
		1.49	92		2.63	156.5		1.695	209.4		1.695	213.6		2.63	171.6		1.689	-20.9		2.995	134.5		1.52	96.8		1.505	147.5		1.52	138.3		1.52	-89.2		3.01	132.1
		1.53	78.5		2.7	150.7		1.74	205.1		1.74	209.4		2.7	165.7		1.729	-81.8		3.075	128		1.56	83.3		1.545	134.4		1.56	123.4		1.56	-123.6		3.09	125.7
		1.57	58.8		2.77	145		1.785	200.5		1.785	204.9		2.77	160		1.774	-116.3		3.155	121.5		1.6	64.1		1.585	120.6		1.6	109.5		1.6	-138.3		3.17	119
		1.603	32.3		2.84	139.6		1.83	195.1		1.83	199.9		2.84	154.4		1.814	-129.2		3.235	114.6		1.64	31.7		1.625	104.9		1.64	91.2		1.64	-147.8		3.25	111.8
		1.634	-10.6		2.91	134.1		1.875	189.2		1.875	194.3		2.91	149		1.859	-139.1		3.315	107		1.68	-25.2		1.665	81.6		1.68	69.4		1.68	-156.4		3.33	103.7
		1.664	-65.5		2.98	128.6		1.92	183		1.92	188.5		2.98	143.5		1.904	-147.4		3.395	98.3		1.72	-89		1.702	46.5		1.72	35.8		1.72	-163.9		3.41	94.2
		1.694	-110.8		3.05	123		1.965	176.6		1.965	182.4		3.05	137.9		1.949	-155.1		3.475	87.7		1.76	-126.3		1.738	-12.7		1.76	-17		1.76	-171.9		3.49	81.5
		1.725	-132.1		3.12	117.1		2.01	170		2.01	176.3		3.12	132.1		1.994	-162.6		3.555	73		1.8	-141.5		1.773	-87.5		1.8	-75.4		1.8	-179.4		3.57	62.4
		1.755	-141.7		3.19	110.9		2.055	163.6		2.055	170.2		3.19	125.9		2.039	-170.2		3.635	48.1		1.84	-150.9		1.808	-137.4		1.84	-127.3		1.84	-187.5		3.65	25
		1.795	-150.8		3.26	103.8		2.1	157.4		2.1	164.3		3.26	119.2		2.084	-177.9		3.705	0.3		1.88	-159.3		1.843	-157.1		1.88	-160.6		1.88	-195.8		3.722	-41.3
		1.835	-158.4		3.33	95.7		2.145	151.3		2.145	158.6		3.33	111.6		2.129	-185.7		3.771	-69.5		1.92	-166.8		1.883	-171.8		1.92	-180		1.92	-205.1		3.792	-97.2
		1.875	-165.5		3.4	85.7		2.19	145.4		2.19	152.9		3.4	102.4		2.174	-193.4		3.837	-108.3		1.96	-174		1.923	-184.4		1.96	-194.4		1.96	-214		3.866	-118.5
		1.915	-172.1		3.47	71.7		2.235	139.6		2.235	147.1		3.47	90.2		2.219	-201.1		3.902	-123.2		2	-181.4		1.963	-196.1		2	-207.5		2	-222.4		3.936	-128.8
		1.955	-178.5		3.54	48.8		2.28	133.8		2.28	141.4		3.54	71.9		2.264	-208.1		3.982	-134.1		2.04	-188.8		2.003	-208.2		2.04	-218.7		2.04	-229.5		4.016	-137.9
		1.995	-184.9		3.605	5.1		2.325	127.9		2.325	135.5		3.609	35.6		2.309	-214.4		4.062	-142.8		2.08	-196.7		2.043	-218.3		2.08	-227.3		2.08	-235.9		4.096	-145.7
		2.035	-191.4		3.666	-60.2		2.37	121.7		2.37	129.4		3.67	-27		2.354	-219.8		4.142	-150.4		2.12	-204.3		2.083	-226.8		2.12	-234.6		2.12	-241.1		4.176	-152.7
		2.075	-197.8		3.727	-101.8		2.415	115.1		2.415	122.8		3.73	-78.7					4.222	-157.3		2.16	-212.6		2.123	-233.4					2.16	-245.9		4.256	-159.1
		2.115	-204.2		3.788	-116.4		2.46	107.6		2.46	115.3		3.793	-100.1					4.302	-163.9		2.2	-219.9		2.163	-239.1								4.336	-165.5
		2.155	-210.7		3.858	-126.4		2.505	98.8		2.505	106.6		3.853	-110.5					4.382	-170.2		2.24	-227.1		2.203	-243.9								4.416	-171.9
		2.195	-216.8		3.928	-134.4		2.55	87.8		2.55	95.5		3.923	-119.4					4.462	-176.6					2.243	-247.9								4.496	-178.4
		2.235	-222.5		3.998	-141.2		2.595	72.4		2.595	80.5		3.993	-126.8					4.542	-183					2.283	-251.5								4.576	-185.2
		2.275	-227.7		4.068	-147.2		2.64	48		2.64	57.2		4.063	-133.3					4.622	-190					2.323	-254.7								4.656	-192.6
		2.315	-232.4		4.138	-152.8		2.682	5		2.682	19		4.133	-139.3					4.702	-197.6					2.363	-257.4								4.736	-200.6
		2.355	-236.5		4.208	-158.1		2.722	-55.5		2.723	-37.2		4.203	-144.8											2.403	-259.8								4.816	-209.3
		2.395	-240.2		4.278	-163.2		2.762	-99.4		2.763	-86		4.273	-150.2											2.443	-262.1								4.896	-218.7
		2.435	-243.5		4.348	-168.1		2.802	-117.9		2.806	-109.2		4.343	-155.4											2.483	-264.1
		2.475	-246.5		4.418	-173.2		2.842	-127.3		2.846	-119		4.413	-160.6											2.523	-266
		2.515	-249.1		4.488	-178.3		2.887	-135.3		2.891	-127		4.483	-165.9											2.563	-267.8
					4.558	-183.6		2.932	-142.1		2.936	-134		4.553	-171.2											2.603	-269.3
					4.628	-189.1		2.977	-148.3		2.981	-140.2		4.623	-176.9											2.643	-270.9
					4.698	-195		3.022	-154		3.026	-146		4.693	-183											2.683	-272.3
					4.768	-201.2		3.067	-159.5		3.071	-151.5		4.763	-189.4											2.723	-273.7
					4.838	-207.8		3.112	-164.8		3.116	-156.9		4.833	-196.2											2.763	-274.9
					4.908	-214.5		3.157	-169.9		3.161	-162.1		4.903	-203.4											2.803	-276.2
					4.978	-221.1		3.202	-175.1		3.206	-167.5		4.973	-210.5
					5.048	-227.3		3.247	-180.5		3.251	-172.9		5.043	-217.2
					5.118	-233		3.292	-185.9		3.296	-178.6		5.113	-223.3
					5.188	-238		3.337	-191.4		3.341	-184.3		5.183	-228.7
					5.258	-242.3		3.382	-197.1		3.386	-190.3		5.253	-233.3
					5.328	-246.1		3.427	-202.9		3.431	-196.4		5.323	-237.4
					5.398	-249.6		3.472	-208.7		3.476	-202.6		5.393	-241
					5.468	-252.6		3.517	-214.2		3.521	-208.5		5.463	-244.2
					5.538	-255.3		3.562	-219.4		3.566	-214		5.533	-247
					5.608	-257.7		3.607	-224.1		3.611	-219
					5.678	-260		3.652	-228.4		3.656	-223.5
								3.697	-232.2		3.701	-227.5
								3.742	-235.7		3.746	-231.1
								3.787	-238.8		3.791	-234.3
								3.832	-241.6

## Sheet: H-KCl 298.15K
Total concentrations	Measurement ->	1			2			3			4			5			6			7			8			9
GLDA		0.0030756			0.0030756			0.005126			0.0041008			0.003075			0.005126			0.0030756			0.0030756			0.0041008
H+		0.01616			0.01616			0.02303			0.02111			0.01535			0.02303			0.01535			0.01616			0.02222
NaOH (burette)		-0.09673			-0.09673			-0.09673			-0.09673			-0.09673			-0.09673			-0.09673			-0.09673			-0.09673
Starting ionic strength		0.1168			0.1168			0.25696			0.25696			0.25696			0.5022			0.5022			0.9928			0.9928
E0 (standard electrode potential)		407.03			407.03			402.15			402.15			402.15			414.84			410.86			408.87			408.87
V0 (initial volume)		25			25			25			25			25			25			25			25			25
		v	mv		v	mv		v	mv		v	mv		v	mv		v	mv		v	mv		v	mv		v	mv
		0	280.6		0	280.7		0	283.6		0	287.5		0	281		0	289.1		0	276.7		0	284.6		0	293.5	0
		0.045	280		0.04	280		0.05	283.1		0.04	287		0.035	280.4		0.04	288.5		0.04	276.3		0.04	284		0.045	292.7	0
		0.09	279.3		0.08	279.4		0.1	282.6		0.08	286.6		0.07	279.8		0.08	287.9		0.08	275.8		0.08	283.5		0.09	292	0
		0.135	278.7		0.12	278.7		0.15	282.1		0.12	286.1		0.105	279.1		0.12	287.2		0.12	275.2		0.12	282.9		0.135	291.3	0
		0.185	278		0.16	278.1		0.22	281.3		0.18	285.4		0.155	278.3		0.17	286.5		0.16	274.6		0.16	282.3		0.19	290.5	0
		0.235	277.3		0.2	277.5		0.29	280.5		0.24	284.8		0.205	277.5		0.22	285.9		0.2	274		0.2	281.8		0.245	289.8	0
		0.285	276.5		0.24	276.9		0.36	279.7		0.3	284		0.255	276.7		0.27	285.2		0.24	273.4		0.24	281.2		0.3	289.1	0
		0.335	275.8		0.28	276.2		0.43	278.9		0.36	283.4		0.305	275.9		0.32	284.6		0.28	272.8		0.28	280.7		0.355	288.5	0
		0.385	275		0.32	275.6		0.5	278.1		0.42	282.6		0.355	275.1		0.37	283.9		0.32	272.1		0.32	280.1		0.41	287.8	0
		0.435	274.2		0.36	274.9		0.57	277.3		0.48	281.9		0.405	274.3		0.42	283.3		0.36	271.5		0.36	279.5		0.465	287.1	0
		0.485	273.4		0.4	274.3		0.64	276.5		0.54	281.2		0.455	273.5		0.47	282.7		0.4	270.9		0.4	278.9		0.52	286.4	0
		0.535	272.6		0.44	273.6		0.71	275.7		0.6	280.5		0.505	272.7		0.52	282		0.44	270.3		0.44	278.3		0.575	285.8	0
		0.585	271.8		0.48	272.9		0.78	274.8		0.66	279.7		0.555	271.8		0.57	281.4		0.48	269.7		0.48	277.6		0.63	285	0
		0.635	270.9		0.52	272.3		0.85	273.9		0.72	279		0.605	271		0.62	280.8		0.52	269.1		0.52	277		0.685	284.4	0
		0.685	270		0.56	271.6		0.92	273		0.78	278.3		0.655	270.1		0.67	280.1		0.56	268.4		0.56	276.4		0.74	283.7	0
		0.735	269.2		0.6	270.9		0.99	272.1		0.84	277.5		0.705	269.3		0.72	279.5		0.6	267.8		0.6	275.8		0.795	283	0
		0.785	268.3		0.64	270.2		1.06	271.2		0.9	276.7		0.755	268.4		0.77	278.8		0.64	267.2		0.64	275.1		0.85	282.3	0
		0.835	267.4		0.68	269.5		1.13	270.3		0.96	276		0.805	267.5		0.82	278.2		0.68	266.5		0.68	274.5		0.905	281.6	0
		0.885	266.4		0.72	268.7		1.2	269.3		1.02	275.2		0.855	266.5		0.87	277.5		0.72	265.9		0.72	273.8		0.96	280.9	0
		0.935	265.5		0.76	268		1.27	268.4		1.08	274.4		0.905	265.6		0.92	276.9		0.76	265.2		0.76	273.1		1.015	280.2	0
		0.985	264.5		0.8	267.2		1.34	267.4		1.14	273.6		0.955	264.6		0.97	276.2		0.8	264.6		0.8	272.4		1.07	279.5	0
		1.035	263.5		0.84	266.5		1.41	266.4		1.2	272.8		1.005	263.6		1.02	275.6		0.84	263.9		0.84	271.7		1.125	278.8	0
		1.085	262.5		0.88	265.7		1.48	265.3		1.26	271.9		1.055	262.6		1.07	274.9		0.88	263.2		0.88	271		1.18	278	0
		1.135	261.4		0.92	264.9		1.55	264.3		1.32	271.1		1.105	261.6		1.12	274.2		0.92	262.5		0.92	270.3		1.235	277.3	0
		1.185	260.3		0.96	264.1		1.62	263.2		1.38	270.2		1.155	260.5		1.17	273.5		0.96	261.7		0.96	269.5		1.29	276.5	0
		1.235	259.2		1	263.3		1.69	262		1.44	269.3		1.205	259.4		1.22	272.8		1	261		1	268.8		1.345	275.7	0
		1.285	258		1.04	262.5		1.76	260.9		1.5	268.4		1.255	258.3		1.27	272.1		1.04	260.2		1.04	268		1.4	274.9	0
		1.335	256.8		1.08	261.6		1.83	259.7		1.56	267.5		1.305	257.1		1.32	271.4		1.08	259.4		1.08	267.2		1.455	274.1	0
		1.385	255.6		1.12	260.7		1.9	258.4		1.62	266.5		1.355	255.9		1.37	270.7		1.12	258.6		1.12	266.4		1.51	273.3	0
		1.435	254.3		1.16	259.8		1.97	257.2		1.68	265.6		1.405	254.7		1.42	269.9		1.16	257.8		1.16	265.6		1.565	272.4	0
		1.485	252.9		1.2	258.9		2.04	255.8		1.74	264.6		1.455	253.4		1.47	269.2		1.2	257		1.2	264.7		1.62	271.5	0
		1.535	251.5		1.24	258		2.11	254.4		1.8	263.5		1.505	252		1.52	268.4		1.24	256.1		1.24	263.9		1.675	270.6	0
		1.585	250.1		1.28	257		2.18	253		1.86	262.5		1.555	250.6		1.57	267.6		1.28	255.2		1.28	263		1.73	269.7	0
		1.635	248.5		1.32	256		2.25	251.5		1.92	261.4		1.605	249.1		1.62	266.8		1.32	254.3		1.32	262.1		1.785	268.8	0
		1.685	247		1.36	255		2.32	249.9		1.98	260.2		1.655	247.6		1.67	266		1.36	253.3		1.36	261.1		1.84	267.8	0
		1.735	245.3		1.4	253.9		2.39	248.2		2.04	259.1		1.705	246		1.72	265.2		1.4	252.3		1.4	260.1		1.895	266.9	0
		1.785	243.5		1.44	252.9		2.46	246.5		2.1	257.9		1.755	244.3		1.77	264.3		1.44	251.3		1.44	259.1		1.95	265.9	0
		1.835	241.6		1.48	251.7		2.53	244.7		2.16	256.6		1.805	242.5		1.82	263.4		1.48	250.3		1.48	258.1		2.005	264.8	0
		1.885	239.6		1.52	250.6		2.6	242.8		2.22	255.4		1.855	240.6		1.87	262.5		1.52	249.2		1.52	257		2.06	263.8	0
		1.935	237.6		1.56	249.4		2.67	240.7		2.28	254		1.905	238.7		1.92	261.6		1.56	248		1.56	255.9		2.115	262.7	0
		1.985	235.3		1.6	248.1		2.74	238.6		2.34	252.6		1.955	236.5		1.97	260.7		1.6	246.8		1.6	254.7		2.17	261.5	0
		2.035	232.9		1.64	246.8		2.81	236.3		2.4	251.2		2.005	234.3		2.02	259.7		1.64	245.6		1.64	253.6		2.225	260.4	0
		2.085	230.3		1.68	245.5		2.88	233.8		2.46	249.7		2.055	231.8		2.07	258.8		1.68	244.4		1.68	252.3		2.28	259.1	0
		2.135	227.5		1.72	244		2.95	231.1		2.52	248.1		2.105	229.2		2.12	257.8		1.72	243		1.72	251		2.335	257.9	0
		2.185	224.5		1.76	242.6		3.02	228.3		2.58	246.4		2.155	226.3		2.17	256.7		1.76	241.6		1.76	249.7		2.39	256.6	0
		2.235	221.1		1.8	241		3.09	225.1		2.64	244.7		2.205	223.2		2.22	255.7		1.8	240.2		1.8	248.3		2.445	255.2	0
		2.285	217.3		1.84	239.4		3.16	221.7		2.7	242.8		2.255	219.7		2.27	254.6		1.84	238.6		1.84	246.9		2.5	253.8	0
		2.335	213.2		1.88	237.7		3.23	217.9		2.76	240.9		2.305	215.9		2.32	253.4		1.88	237		1.88	245.4		2.555	252.2	0
		2.385	208.6		1.92	236		3.3	213.8		2.82	238.8		2.355	211.8		2.37	252.3		1.92	235.3		1.92	243.8		2.61	250.7	0
		2.435	203.4		1.96	234.1		3.37	209.2		2.88	236.6		2.405	207.1		2.42	251.1		1.96	233.5		1.96	242.1		2.665	249	0
		2.485	197.5		2	232.1		3.44	204.2		2.94	234.2		2.455	201.9		2.47	249.8		2	231.6		2	240.3		2.72	247.3	0
		2.535	191.1		2.04	230		3.51	198.7		3	231.7		2.505	196.1		2.52	248.5		2.04	229.5		2.04	238.4		2.775	245.5	0
		2.585	184.1		2.08	227.7		3.58	192.8		3.06	229		2.555	189.8		2.57	247.2		2.08	227.4		2.08	236.4		2.83	243.5	0
		2.635	176.9		2.12	225.3		3.65	186.6		3.12	226		2.605	183.2		2.62	245.8		2.12	225		2.12	234.3		2.885	241.5	0
		2.685	169.5		2.16	222.7		3.72	180.3		3.18	222.8		2.655	176.4		2.67	244.3		2.16	222.5		2.16	232		2.94	239.3	0
		2.735	162.3		2.2	219.8		3.79	174		3.24	219.2		2.705	169.5		2.72	242.8		2.2	219.8		2.2	229.6		2.995	236.9	0
		2.785	155.2		2.24	216.8		3.86	167.9		3.3	215.3		2.755	162.7		2.77	241.2		2.24	216.9		2.24	227		3.05	234.4	0
		2.835	148.3		2.28	213.4		3.93	161.8		3.36	211		2.805	156.1		2.82	239.5		2.28	213.7		2.28	224.1		3.105	231.7	0
		2.885	141.6		2.32	209.7		4	156		3.42	206.2		2.855	149.6		2.87	237.7		2.32	210.2		2.32	221.1		3.16	228.7	0
		2.935	134.8		2.36	205.7		4.07	150.3		3.48	200.9		2.905	143.1		2.92	235.9		2.36	206.4		2.36	217.7		3.215	225.5	0
		2.985	127.9		2.4	201.3		4.14	144.7		3.54	195.1		2.955	136.5		2.97	233.9		2.4	202.3		2.4	214.1		3.27	222	0
		3.035	120.6		2.44	196.6		4.21	139.1		3.6	189		3.005	129.6		3.02	231.8		2.44	197.9		2.44	210.2		3.325	218.1	0
		3.085	112.7		2.48	191.3		4.28	133.4		3.66	182.5		3.055	122.4		3.07	229.6		2.48	193.2		2.48	205.9		3.38	213.9	0
		3.135	103.6		2.52	185.8		4.35	127.5		3.72	176		3.105	114.3		3.12	227.3		2.52	188.2		2.52	201.4		3.435	209.3	0
		3.185	92.3		2.56	180		4.42	121.2		3.78	169.5		3.155	104.8		3.17	224.8		2.56	183.1		2.56	196.5		3.49	204.4	0
		3.235	75.9		2.6	174.2		4.49	114.4		3.84	163.3		3.205	92.7		3.22	222.1		2.6	177.8		2.6	191.5		3.545	199.1	0
		3.285	41.6		2.64	168.3		4.56	106.6		3.9	157.1		3.255	74.4		3.27	219.2		2.64	172.6		2.64	186.3		3.6	193.5	0
		3.331	-72.1		2.68	162.5		4.63	97.3		3.96	151.1		3.295	44.2		3.32	216.1		2.68	167.3		2.68	181.1		3.655	187.8	0
		3.376	-100.9		2.72	156.9		4.7	84.9		4.02	145.1		3.331	-48.1		3.37	212.9		2.72	162.2		2.72	175.8		3.71	182	0
		3.421	-115.3		2.76	151.3		4.77	65.4		4.08	139.2		3.366	-83.6		3.42	209.4		2.76	157.1		2.76	170.6		3.765	176.3	0
		3.471	-126.4		2.8	145.9		4.828	25.4		4.14	133.1		3.401	-99.3		3.47	205.6		2.8	151.9		2.8	165.4		3.82	170.7	0
		3.521	-135		2.84	140.5		4.879	-63.7		4.2	126.8		3.436	-109.8		3.52	201.7		2.84	146.9		2.84	160.2		3.875	165.2	0
		3.571	-142		2.88	135.1		4.929	-88.6		4.26	120		3.486	-120.5		3.57	197.5		2.88	141.8		2.88	155.1		3.93	159.7	0
		3.621	-148.2		2.92	129.6		4.979	-101.8		4.32	112.5		3.536	-128.9		3.62	193.3		2.92	136.5		2.92	150		3.985	154.3	0
		3.671	-153.7		2.96	123.8		5.049	-114		4.38	103.7		3.586	-135.8		3.67	188.9		2.96	130.9		2.96	144.7		4.04	148.8	0
		3.721	-159		3	117.7		5.119	-123.2		4.44	92.6		3.636	-141.9		3.72	184.4		3	125		3	139.2		4.095	143.3	0
		3.771	-164		3.04	111.1		5.189	-130.5		4.5	76.6		3.686	-147.4		3.77	180		3.04	118.6		3.04	133.4		4.15	137.5	0
		3.821	-168.8		3.08	103.7		5.259	-136.8		4.551	50.9		3.736	-152.6		3.82	175.7		3.08	111.4		3.08	127.2		4.205	131.3	0
		3.871	-173.5		3.12	94.7		5.329	-142.3		4.593	-24.3		3.786	-157.4		3.87	171.4		3.12	102.7		3.12	120.2		4.26	124.6	0
		3.921	-178.2		3.16	83.2		5.399	-147.4		4.633	-75.4		3.836	-162.1		3.92	167.1		3.16	91.7		3.16	112		4.315	117	0
		3.971	-183		3.2	65.6		5.469	-152.2		4.673	-93.5		3.886	-166.7		3.97	162.9		3.2	75.3		3.2	101.7		4.37	107.9	0
		4.021	-187.7		3.24	20.5		5.539	-156.8		4.713	-104.6		3.936	-171.3		4.02	158.8		3.24	41.5		3.24	87.4		4.425	95.9	0
		4.071	-192.5		3.28	-77		5.609	-161.3		4.773	-116.1		3.986	-176		4.07	154.8		3.28	-53.4		3.28	60.4		4.48	77.2	0
		4.121	-197.4		3.32	-100		5.679	-165.8		4.833	-125		4.036	-180.7		4.12	150.8		3.32	-84.5		3.32	-33.8		4.53	34.8	0
		4.171	-202.1		3.36	-112.9		5.749	-170.2		4.893	-132.3		4.086	-185.4		4.17	146.8		3.36	-99.4		3.36	-74.8		4.575	-53.5	0
					3.4	-122.1		5.819	-174.7		4.953	-138.5		4.136	-190.3		4.22	142.7		3.4	-109.5		3.4	-91.8		4.62	-79.6	0
					3.44	-129.6		5.889	-179.3		5.013	-144		4.186	-195.2		4.27	138.6		3.44	-117.3		3.44	-102.9		4.665	-93.5	0
					3.48	-135.8		5.959	-184.1		5.073	-149.1		4.236	-200.2		4.32	134.4		3.48	-123.9		3.48	-111.2		4.72	-104.9	0
					3.52	-141.1					5.133	-153.9		4.286	-205		4.37	130		3.52	-129.5		3.52	-118.1		4.775	-113.6	0
					3.56	-145.9					5.193	-158.6		4.336	-209.7		4.42	125.3		3.56	-134.5		3.56	-124.1		4.83	-120.6	0
					3.6	-150.4					5.253	-163.1		4.386	-214.1		4.47	120.3		3.6	-139.1		3.6	-129.3		4.885	-126.7	0
					3.64	-154.6					5.313	-167.6					4.52	114.8		3.64	-143.4		3.64	-134.1		4.94	-132.3	0
					3.68	-158.5					5.373	-172.1					4.57	108.6		3.68	-147.5		3.68	-138.6		4.995	-137.4	0
					3.72	-162.4					5.433	-176.7					4.62	101.4		3.72	-151.5		3.72	-142.9		5.05	-142.2	0
					3.76	-166.2					5.493	-181.3					4.67	92.5		3.76	-155.2		3.76	-147.1		5.105	-146.8	0
					3.8	-169.8					5.553	-186.1					4.72	80.4		3.8	-159		3.8	-151.2		5.16	-151.4	0
					3.84	-173.5					5.613	-191.1					4.77	60.9		3.84	-162.7		3.84	-155.3		5.215	-156	0
					3.88	-177.1					5.673	-196.1					4.814	15.9		3.88	-166.4		3.88	-159.5		5.27	-160.6	0
					3.92	-180.9					5.733	-201.2					4.854	-55.3		3.92	-170.2		3.92	-163.7		5.325	-165.3	0
					3.96	-184.6					5.793	-206.3					4.894	-78		3.96	-174.1		3.96	-168		5.38	-170.3	0
					4	-188.3											4.934	-90.7		4	-178		4	-172.5		5.435	-175.4	1
					4.04	-192.1											4.984	-101.3		4.04	-181.9		4.04	-177.1
					4.08	-195.9											5.034	-109.4		4.08	-186		4.08	-181.8
					4.12	-199.7											5.084	-115.9					4.12	-186.7
					4.16	-203.4											5.134	-121.6					4.16	-191.6
					4.2	-207.1											5.184	-126.6					4.2	-196.4
																	5.234	-131.1					4.24	-201.1
																	5.284	-135.1					4.28	-205.5
																	5.334	-139					4.32	-209.6
																	5.384	-142.7					4.36	-213.3
																	5.434	-146.3					4.4	-216.7
																	5.484	-149.7					4.44	-219.8
																	5.534	-153					4.48	-222.5
																	5.584	-156.3					4.52	-225
																	5.634	-159.7					4.56	-227.3
																	5.684	-162.9
																	5.734	-166.2
																	5.784	-169.5
																	5.834	-173
																	5.884	-176.5
																	5.934	-180.1
																	5.984	-183.8
																	6.034	-187.7
																	6.084	-191.7
																	6.134	-195.8
																	6.184	-199.9
																	6.234	-204
																	6.284	-208.1
																	6.334	-212
																	6.384	-215.7
																	6.434	-219.2
																	6.484	-222.3
																	6.534	-225.2
																	6.584	-228
																	6.634	-230.4
																	6.684	-232.7
																	6.734	-234.8
																	6.784	-236.7
																	6.834	-238.5
																	6.884	-240.2

## Sheet: H-KCl 310.15K
Total concentrations	Measurement ->	1			2			3			4			5			6			7			8			9			10			11			12
GLDA		0.001038			0.002076			0.005189			0.00454			0.002724			0.00262			0.00327			0.00545			0.00218			0.00218			0.00545			0.00327
H+		0.0099			0.01386			0.02772			0.0202			0.01414			0.01314			0.01414			0.0202			0.008888			0.008888			0.0202			0.01414
NaOH (burette)		-0.1005			-0.1005			-0.1005			-0.1005			-0.1005			-0.1005			-0.1005			-0.1005			-0.1005			-0.1005			-0.1005			-0.1005
Starting ionic strength		0.1			0.1			0.1			0.2473			0.2473			0.2453			0.4946			0.4946			0.4946			0.99948			0.99948			0.99948
E0 (standard electrode potential)		432.28			432.28			432.28			437.64			437.64			437.64			434.17			434.17			434.17			440.23			440.23			440.23
V0 (initial volume)		25			25			25			25			25						25			25			25			25			25			25
		v	mv		v	mv		v	mv		v	mv		v	mv		v	mv		v	mv		v	mv		v	mv		v	mv		v	mv		v	mv
		0	299.3		0	304		0	314.6		0	296.3		0	295.4		0	281.7		0	297.7		0	299.3		0	287.2		0	288.9		0	304.1		0	303.9
		0.04	298.7		0.04	303.6		0.085	313.9		0.06	295.5		0.04	295.1		0.04	280.5		0.04	296.9		0.06	298.5		0.04	285.8		0.04	287.7		0.06	303.1		0.04	303.1
		0.08	298.1		0.08	303.1		0.17	313.2		0.12	294.6		0.08	294.5		0.08	279.3		0.08	296.2		0.12	297.6		0.08	284.5		0.08	286.5		0.12	302.1		0.08	302.3
		0.12	297.5		0.12	302.5		0.255	312.5		0.18	293.7		0.12	293.8		0.12	278		0.12	295.5		0.18	296.7		0.12	283.1		0.12	285.2		0.18	301.1		0.12	301.4
		0.16	296.8		0.17	301.9		0.355	311.6		0.245	292.6		0.165	293		0.16	276.7		0.16	294.7		0.245	295.7		0.16	281.8		0.16	284		0.24	300.1		0.16	300.6
		0.2	296.2		0.22	301.2		0.455	310.7		0.31	291.5		0.21	292.2		0.2	275.5		0.2	293.9		0.31	294.6		0.2	280.4		0.2	282.7		0.3	299		0.2	299.8
		0.24	295.5		0.27	300.5		0.555	309.8		0.375	290.4		0.255	291.4		0.24	274.1		0.24	293.1		0.375	293.4		0.24	278.9		0.24	281.4		0.36	297.9		0.24	298.8
		0.28	294.8		0.32	299.8		0.655	308.9		0.44	289.3		0.3	290.5		0.28	272.7		0.28	292.3		0.44	292.2		0.28	277.4		0.28	279.9		0.42	296.8		0.28	297.9
		0.32	294.1		0.37	299.1		0.755	308		0.505	288.1		0.345	289.5		0.32	271.2		0.32	291.4		0.505	291		0.32	275.9		0.32	278.4		0.48	295.6		0.32	297
		0.36	293.4		0.42	298.3		0.855	307		0.57	286.9		0.39	288.5		0.36	269.6		0.36	290.6		0.57	289.8		0.36	274.3		0.36	276.8		0.54	294.5		0.36	296
		0.4	292.7		0.47	297.6		0.955	306.1		0.635	285.6		0.435	287.6		0.4	267.9		0.4	289.7		0.635	288.5		0.4	272.6		0.4	275.2		0.6	293.3		0.4	295.1
		0.44	291.9		0.52	296.9		1.055	305.1		0.7	284.3		0.48	286.5		0.44	266.2		0.44	288.8		0.7	287.2		0.44	270.9		0.44	273.5		0.66	292.1		0.44	294.1
		0.48	291.2		0.57	296.1		1.155	304.1		0.765	283		0.525	285.5		0.48	264.3		0.48	287.9		0.765	285.9		0.48	269.1		0.48	271.7		0.72	290.9		0.48	293.2
		0.52	290.4		0.62	295.3		1.255	303		0.83	281.6		0.57	284.5		0.52	262.5		0.52	287		0.83	284.5		0.52	267.2		0.52	269.9		0.78	289.6		0.52	292.3
		0.56	289.6		0.67	294.5		1.355	301.9		0.895	280.2		0.615	283.4		0.56	260.4		0.56	286.1		0.895	283		0.56	265.3		0.56	268		0.84	288.4		0.56	291.3
		0.6	288.8		0.72	293.7		1.455	300.8		0.96	278.7		0.66	282.2		0.6	258.2		0.6	285.1		0.96	281.5		0.6	263.2		0.6	265.9		0.9	287		0.6	290.3
		0.64	288		0.77	292.9		1.555	299.7		1.025	277.2		0.705	281.1		0.64	255.9		0.64	284.1		1.025	280		0.64	261		0.64	263.6		0.96	285.6		0.64	289.3
		0.68	287.1		0.82	292		1.655	298.5		1.09	275.6		0.75	279.8		0.68	253.3		0.68	283.1		1.09	278.4		0.68	258.6		0.68	261.2		1.02	284.2		0.68	288.2
		0.72	286.2		0.87	291.1		1.755	297.3		1.155	274		0.795	278.6		0.72	250.6		0.72	282		1.155	276.7		0.72	256		0.72	258.6		1.08	282.7		0.72	287.2
		0.76	285.3		0.92	290.2		1.855	296.1		1.22	272.3		0.84	277.3		0.76	247.7		0.76	281		1.22	274.9		0.76	253.2		0.76	255.8		1.14	281.2		0.76	286.1
		0.8	284.3		0.97	289.3		1.955	294.8		1.285	270.5		0.885	276		0.8	244.4		0.8	279.9		1.285	273.1		0.8	250.3		0.8	252.8		1.2	279.6		0.8	285
		0.84	283.3		1.02	288.3		2.055	293.5		1.35	268.5		0.93	274.6		0.84	240.8		0.84	278.8		1.35	271.2		0.84	247		0.84	249.5		1.26	277.9		0.84	283.8
		0.88	282.3		1.07	287.3		2.155	292.1		1.415	266.6		0.975	273.2		0.88	236.9		0.88	277.6		1.415	269.1		0.88	243.4		0.88	245.8		1.32	276.2		0.88	282.6
		0.92	281.3		1.12	286.3		2.255	290.7		1.48	264.5		1.02	271.6		0.92	232.4		0.92	276.4		1.48	267		0.92	239.4		0.92	241.7		1.38	274.3		0.92	281.3
		0.96	280.2		1.17	285.3		2.355	289.2		1.545	262.2		1.065	270.1		0.96	227.4		0.96	275.2		1.545	264.7		0.96	235		0.96	237.2		1.44	272.4		0.96	280.1
		1	279.1		1.22	284.2		2.455	287.7		1.61	259.8		1.11	268.4		1	221.9		1	273.8		1.61	262.2		1	230		1	232.1		1.5	270.4		1	278.8
		1.04	277.9		1.27	283.1		2.555	286.1		1.675	257.2		1.155	266.7		1.04	215.7		1.04	272.5		1.675	259.6		1.04	224.5		1.04	226.5		1.56	268.2		1.04	277.4
		1.08	276.7		1.32	281.9		2.655	284.5		1.74	254.5		1.2	264.9		1.08	208.8		1.08	271.1		1.74	256.8		1.08	218.3		1.08	220.3		1.62	265.9		1.08	276
		1.12	275.4		1.37	280.7		2.755	282.8		1.805	251.5		1.245	263		1.12	201.6		1.12	269.7		1.805	253.8		1.12	211.6		1.12	213.7		1.68	263.5		1.12	274.6
		1.16	274.1		1.42	279.4		2.855	281		1.87	248.3		1.29	260.9		1.16	194.2		1.16	268.2		1.87	250.5		1.16	204.5		1.16	206.6		1.74	261		1.16	273
		1.2	272.8		1.47	278.1		2.955	279.2		1.935	244.8		1.335	258.7		1.2	186.6		1.2	266.6		1.935	247		1.2	197.1		1.2	199.3		1.8	258.2		1.2	271.4
		1.24	271.3		1.52	276.8		3.055	277.2		2	241		1.38	256.4		1.24	179.1		1.24	264.9		2	243.1		1.24	189.5		1.24	191.9		1.86	255.2		1.24	269.7
		1.28	269.8		1.57	275.4		3.155	275.1		2.065	236.8		1.425	254		1.28	171.6		1.28	263.1		2.065	238.9		1.28	181.9		1.28	184.5		1.92	252		1.28	268
		1.32	268.2		1.62	273.9		3.255	272.9		2.13	232.3		1.47	251.3		1.32	164.2		1.32	261.3		2.13	234.3		1.32	174.3		1.32	177.1		1.98	248.5		1.32	266.1
		1.36	266.5		1.67	272.3		3.355	270.6		2.195	227.4		1.515	248.4		1.36	156.6		1.36	259.3		2.195	229.3		1.36	166.6		1.36	169.5		2.04	244.7		1.36	264.2
		1.4	264.8		1.72	270.7		3.455	268.1		2.26	222		1.56	245.2		1.4	148.6		1.4	257.3		2.26	224		1.4	158.6		1.4	161.5		2.1	240.6		1.4	262.1
		1.44	262.9		1.77	269		3.555	265.5		2.325	216.3		1.605	241.8		1.44	140		1.44	255.1		2.325	218.4		1.44	150.1		1.44	153		2.16	236.2		1.44	259.9
		1.48	260.9		1.82	267.2		3.655	262.6		2.39	210.5		1.65	238.1		1.48	130		1.48	252.7		2.39	212.7		1.48	140.6		1.48	143.4		2.22	231.5		1.48	257.6
		1.52	258.7		1.87	265.3		3.755	259.5		2.455	204.5		1.695	233.9		1.52	117.5		1.52	250.1		2.455	206.9		1.52	128.9		1.52	131.4		2.28	226.5		1.52	255.1
		1.56	256.4		1.92	263.3		3.855	256.2		2.52	198.5		1.74	229.4		1.56	99.7		1.56	247.4		2.52	201.1		1.56	113.3		1.56	115.1		2.34	221.3		1.56	252.4
		1.6	253.9		1.97	261.2		3.955	252.5		2.585	192.6		1.785	224.4		1.6	64		1.6	244.5		2.585	195.4		1.6	86.1		1.6	84.9		2.4	216		1.6	249.5
		1.64	251.1		2.02	258.9		4.055	248.4		2.65	186.9		1.83	218.9		1.64	-52.8		1.64	241.3		2.65	189.9		1.64	-19.9		1.64	-24.9		2.46	210.6		1.64	246.3
		1.68	248.1		2.07	256.4		4.155	243.8		2.715	181.3		1.875	213.1		1.68	-87.7		1.68	237.9		2.715	184.4		1.68	-74.7		1.68	-69.9		2.52	205.3		1.68	243
		1.72	244.8		2.12	253.8		4.255	238.6		2.78	175.8		1.92	207		1.72	-104.2		1.72	234.2		2.78	179.1		1.72	-93.8		1.72	-88		2.58	200.1		1.72	239.3
		1.76	241		2.17	250.9		4.355	232.6		2.845	170.5		1.965	200.7		1.76	-115.5		1.76	230.1		2.845	173.8		1.76	-106.2		1.76	-100.1		2.64	195		1.76	235.3
		1.8	236.7		2.22	247.8		4.455	225.8		2.91	165.2		2.01	194.3		1.8	-124.5		1.8	225.7		2.91	168.6		1.8	-115.9		1.8	-109.7		2.7	189.9		1.8	231
		1.84	231.7		2.27	244.3		4.555	218		2.975	159.8		2.055	188		1.84	-132.1		1.84	221		2.975	163.2		1.84	-123.9		1.84	-117.8		2.76	185		1.84	226.3
		1.88	225.9		2.32	240.4		4.655	209.4		3.04	154.4		2.1	181.9		1.88	-138.9		1.88	216		3.04	157.7		1.88	-131.1		1.88	-125		2.82	180.1		1.88	221.4
		1.92	219		2.37	236		4.755	200.2		3.105	148.8		2.145	175.9		1.92	-145.2		1.92	210.9		3.105	152		1.92	-137.8		1.92	-131.7		2.88	175.3		1.92	216.3
		1.96	210.6		2.42	231		4.855	191		3.17	142.8		2.19	169.8		1.96	-151		1.96	205.5		3.17	145.9		1.96	-144		1.96	-138.2		2.94	170.5		1.96	211
		2	200.5		2.47	225.3		4.955	182		3.235	136.3		2.235	163.9		2	-156.7		2	200		3.235	139.2		2	-150.1		2	-144.4		3	165.5		2	205.6
		2.04	188.8		2.52	218.7		5.055	173.5		3.3	129		2.28	157.8		2.04	-162.1		2.04	194.5		3.3	131.5		2.04	-155.9		2.04	-150.5		3.06	160.3		2.04	200.2
		2.08	176		2.57	211.1		5.155	165.3		3.365	120.7		2.325	151.4		2.08	-167.2		2.08	189.1		3.365	122.5		2.08	-161.6		2.08	-156.5		3.12	155		2.08	194.8
		2.12	162.8		2.62	202.6		5.255	157.3		3.43	110.1		2.37	144.8		2.12	-172.2		2.12	183.8		3.43	110.7		2.12	-167		2.12	-162.4		3.18	149.2		2.12	189.5
		2.16	148.8		2.67	193.5		5.355	149.3		3.495	95.5		2.415	137.6		2.16	-177		2.16	178.5		3.495	93.3		2.16	-172.3		2.16	-168.1		3.24	142.9		2.16	184.3
		2.2	133.4		2.72	184		5.455	141		3.56	70.1		2.46	129.3		2.2	-181.6		2.2	173.3		3.56	56.7		2.2	-177.3		2.2	-173.7		3.3	135.8		2.2	179
		2.24	112.8		2.77	174.7		5.555	132		3.623	-15.4		2.505	119.5		2.24	-185.9		2.24	168		3.621	-38.6		2.24	-182		2.24	-178.8		3.36	127.4		2.24	173.8
		2.28	72.7		2.82	165.3		5.655	121.6		3.683	-67.2		2.55	106.5		2.28	-189.9		2.28	162.6		3.681	-68.7		2.28	-186.4		2.28	-183.6		3.42	116.8		2.28	168.4
		2.32	-70.9		2.87	156.3		5.755	108.8		3.743	-85.6		2.595	86.5					2.32	157.1		3.741	-83.7		2.32	-190.3		2.32	-187.9		3.48	101.7		2.32	162.9
		2.36	-107.4		2.92	147		5.855	90.1		3.803	-97.2		2.639	39					2.36	151.3		3.806	-94.7		2.36	-193.9		2.36	-191.7		3.54	74.3		2.36	157.1
		2.4	-125.1		2.97	137.1		5.955	49.8		3.868	-106.6		2.679	-55.9					2.4	145.1		3.871	-103.3		2.4	-197.2		2.4	-195.2		3.6	-13.6		2.4	151
		2.44	-137.6		3.02	125.9		6.042	-61.9		3.933	-114.3		2.719	-81.2					2.44	138.3		3.936	-110.5		2.44	-200.3		2.44	-198.5		3.66	-56.3		2.44	144.2
		2.48	-147.7		3.07	112.1		6.127	-91.8		3.998	-120.9		2.759	-95.1					2.48	130.4		4.001	-116.8		2.48	-203.1		2.48	-201.4		3.72	-73.7		2.48	136.4
		2.52	-156.4		3.12	91.9		6.212	-107		4.063	-126.8		2.804	-106.1					2.52	121		4.066	-122.5		2.52	-205.7		2.52	-204.1		3.78	-85		2.52	127.2
		2.56	-164.2		3.165	54.1		6.312	-119.4		4.128	-132.2		2.849	-114.6					2.56	108.7		4.131	-127.7		2.56	-208		2.56	-206.5		3.84	-93.5		2.56	115.3
		2.6	-171.1		3.206	-61.5		6.412	-129.1		4.193	-137.3		2.894	-121.8					2.6	89.9		4.196	-132.7		2.6	-210.2		2.6	-208.8		3.9	-100.7		2.6	97.3
		2.64	-177.3		3.246	-93.8		6.512	-137.2		4.258	-142.1		2.939	-128.1					2.64	48.3		4.261	-137.5		2.64	-212.2		2.64	-210.8		3.96	-106.9		2.64	59.3
		2.68	-182.9		3.286	-109.6		6.612	-144.6		4.323	-146.8		2.984	-133.9					2.68	-46.3		4.326	-142.1		2.68	-213.9		2.68	-212.6		4.02	-112.5		2.68	-34.6
		2.72	-188		3.336	-122.8		6.712	-151.3		4.388	-151.4		3.029	-139.2					2.72	-73.6		4.391	-146.7					2.72	-214.3		4.08	-117.6		2.72	-64.8
		2.76	-192.5		3.386	-133		6.812	-157.7		4.453	-155.9		3.074	-144.3					2.76	-88.1		4.456	-151.3					2.76	-215.9		4.14	-122.4		2.76	-79.9
		2.8	-196.6		3.436	-141.5		6.912	-164.1		4.518	-160.4		3.119	-149.1					2.8	-98.3		4.521	-155.9					2.8	-217.4		4.2	-127		2.8	-90.4
		2.84	-200.3		3.486	-149.1		7.012	-170.3		4.583	-164.9		3.164	-153.8					2.84	-106.5		4.586	-160.6					2.84	-218.8		4.26	-131.5		2.84	-98.6
		2.88	-203.6		3.536	-155.9		7.112	-176.6		4.648	-169.4		3.209	-158.4					2.88	-113.3		4.651	-165.3								4.32	-135.9		2.88	-105.6
					3.586	-162.2		7.212	-182.8		4.713	-174		3.254	-163					2.92	-119.3		4.716	-170.1								4.38	-140.3		2.92	-111.7
					3.636	-168.2		7.312	-189		4.778	-178.5		3.299	-167.4					2.96	-124.8		4.781	-174.7								4.44	-144.7		2.96	-117.3
					3.686	-174		7.412	-195.1					3.344	-171.8					3	-129.9		4.846	-179.3								4.5	-149.1		3	-122.4
					3.736	-179.5		7.512	-200.8											3.04	-134.6		4.911	-183.9								4.56	-153.7		3.04	-127.3
					3.786	-184.6		7.612	-206.2											3.08	-139.2		4.976	-188.3								4.62	-158.3		3.08	-131.9
					3.836	-189.5														3.12	-143.7		5.041	-192.4								4.68	-163.1		3.12	-136.4
					3.886	-194														3.16	-148		5.106	-196.3								4.74	-168		3.16	-140.8
					3.936	-198.3														3.2	-152.3											4.8	-172.9		3.2	-145.3
																				3.24	-156.7											4.86	-178		3.24	-149.7
																				3.28	-161											4.92	-182.8		3.28	-154.1
																				3.32	-165.2											4.98	-187.4		3.32	-158.6
																				3.36	-169.4											5.04	-191.7		3.36	-163
																				3.4	-173.5											5.1	-195.9		3.4	-167.5
																				3.44	-177.6											5.16	-199.8		3.44	-171.9
																				3.48	-181.6											5.22	-203.3		3.48	-176.2
																				3.52	-185.4											5.28	-206.5		3.52	-180.3
																				3.56	-189											5.34	-209.4		3.56	-184.1
																				3.6	-192.2											5.4	-212.1		3.6	-187.8
																				3.64	-195.2											5.46	-214.5		3.64	-191.3
																				3.68	-198											5.52	-216.8		3.68	-194.4
																				3.72	-200.5											5.58	-218.9		3.72	-197.4
																				3.76	-202.9											5.64	-220.8		3.76	-200.2
																																5.7	-222.6		3.8	-202.7
																																5.76	-224.3		3.84	-205
																																5.82	-225.8		3.88	-207.1
																																5.88	-227.3
																																5.94	-228.5
																																6	-229.6
																																6.06	-230.6
																																6.12	-231.6
																																6.18	-232.6

## Sheet: H-Et4NI 288.15 K
Total concentrations	Measurement ->	1			2			3			4			5			6			7			8			9
GLDA		0.004386			0.005398			0.003886			0.004783			0.003886			0.004783			0.004705			0.006322			0.002688
H+		0.02159			0.02159			0.0215955			0.0215955			0.0215955			0.0215955			0.019196			0.02303			0.019196
NaOH (burette)		-0.06966			-0.06966			-0.06966			-0.06966			-0.06966			-0.06966			-0.06966			-0.06966			-0.06966
Starting ionic strength		0.126			0.126			0.2822			0.2822			0.504			0.504			0.8024			0.8024			0.8024
E0 (standard electrode potential)		400.94			400.94			401.33			401.33			402.26			402.26			396.88			394.99			402.26
V0 (initial volume)		20			20			20			20			20			20			21.6			20.3			20.3
		v	mv		v	mv		v	mv		v	mv		v	mv		v	mv		v	mv		v	mv		v	mv
		0	284.2		0	277.5		0	284		0	277		0	284.1		0	278.3		0	275		0	274.3		0	290.8
		0.06	283.7		0.06	277		0.06	283.6		0.06	276.5		0.03	284		0.03	278.1		0.03	274.7		0.03	274		0.075	290.3
		0.12	283.3		0.12	276.4		0.12	283.1		0.12	275.9		0.06	283.8		0.06	277.8		0.06	274.4		0.06	273.6		0.15	289.7
		0.18	282.8		0.18	275.8		0.18	282.6		0.18	275.3		0.09	283.6		0.09	277.5		0.09	274.1		0.09	273.3		0.225	289.1
		0.24	282.3		0.24	275.2		0.24	282.1		0.24	274.7		0.125	283.3		0.125	277.1		0.125	273.7		0.125	273		0.325	288.3
		0.3	281.7		0.3	274.6		0.3	281.5		0.3	274		0.16	283		0.16	276.8		0.16	273.4		0.16	272.6		0.425	287.4
		0.36	281.1		0.36	273.9		0.36	280.9		0.36	273.3		0.195	282.7		0.195	276.4		0.195	273		0.195	272.2		0.525	286.6
		0.42	280.6		0.42	273.2		0.42	280.3		0.42	272.6		0.23	282.4		0.23	276		0.23	272.6		0.23	272		0.625	285.7
		0.48	280		0.48	272.6		0.48	279.7		0.48	271.9		0.265	282.1		0.265	275.7		0.265	272.2		0.265	271.6		0.725	284.9
		0.54	279.4		0.54	271.9		0.54	279.2		0.54	271.2		0.3	281.7		0.3	275.3		0.3	271.8		0.3	271.2		0.825	283.9
		0.6	278.8		0.6	271.1		0.6	278.6		0.6	270.5		0.335	281.4		0.335	274.9		0.335	271.4		0.335	270.8		0.925	283
		0.66	278.2		0.66	270.4		0.66	277.9		0.66	269.8		0.37	281.1		0.37	274.5		0.37	271		0.37	270.4		1.025	282.1
		0.72	277.6		0.72	269.7		0.72	277.3		0.72	269		0.405	280.7		0.405	274.1		0.405	270.5		0.405	270		1.125	281.1
		0.78	276.9		0.78	268.9		0.78	276.6		0.78	268.2		0.44	280.4		0.44	273.7		0.44	270.1		0.44	269.6		1.225	280
		0.84	276.3		0.84	268.1		0.84	276		0.84	267.4		0.475	280.1		0.475	273.3		0.475	269.6		0.475	269.2		1.325	278.9
		0.9	275.6		0.9	267.3		0.9	275.3		0.9	266.6		0.51	279.7		0.51	272.9		0.51	269.2		0.51	268.8		1.425	277.8
		0.96	274.9		0.96	266.5		0.96	274.6		0.96	265.8		0.545	279.4		0.545	272.5		0.545	268.7		0.545	268.4		1.525	276.7
		1.02	274.3		1.02	265.7		1.02	273.9		1.02	264.9		0.58	279		0.58	272.1		0.58	268.3		0.58	268		1.625	275.5
		1.08	273.5		1.08	264.9		1.08	273.2		1.08	264.1		0.615	278.7		0.615	271.7		0.615	267.8		0.615	267.5		1.725	274.3
		1.14	272.8		1.14	264		1.14	272.5		1.14	263.2		0.65	278.3		0.65	271.2		0.65	267.4		0.65	267.1		1.825	273.1
		1.2	272.1		1.2	263.1		1.2	271.8		1.2	262.3		0.685	277.9		0.685	270.8		0.685	266.9		0.685	266.6		1.925	271.8
		1.26	271.3		1.26	262.2		1.26	271.1		1.26	261.4		0.72	277.6		0.72	270.3		0.72	266.5		0.72	266.2		2.025	270.5
		1.32	270.6		1.32	261.3		1.32	270.3		1.32	260.4		0.755	277.2		0.755	269.9		0.755	266		0.755	265.7		2.125	269.1
		1.38	269.8		1.38	260.4		1.38	269.5		1.38	259.5		0.79	276.8		0.79	269.4		0.79	265.5		0.79	265.2		2.225	267.7
		1.44	269		1.44	259.4		1.44	268.7		1.44	258.5		0.825	276.4		0.825	269		0.825	265		0.825	264.8		2.325	266.1
		1.5	268.2		1.5	258.4		1.5	267.9		1.5	257.5		0.86	276.1		0.86	268.5		0.86	264.6		0.86	264.3		2.425	264.6
		1.56	267.4		1.56	257.4		1.56	267.1		1.56	256.4		0.895	275.7		0.895	268.1		0.895	264		0.895	263.8		2.525	262.9
		1.62	266.5		1.62	256.3		1.62	266.2		1.62	255.4		0.93	275.3		0.93	267.6		0.93	263.5		0.93	263.4		2.625	261.1
		1.68	265.7		1.68	255.2		1.68	265.3		1.68	254.3		0.965	274.9		0.965	267.2		0.965	263		0.965	262.9		2.725	259.3
		1.74	264.8		1.74	254.1		1.74	264.4		1.74	253.1		1	274.5		1	266.7		1	262.5		1	262.4		2.825	257.3
		1.8	263.9		1.8	253		1.8	263.5		1.8	251.9		1.035	274.1		1.035	266.2		1.035	261.9		1.035	261.9		2.925	255.3
		1.86	262.9		1.86	251.8		1.86	262.6		1.86	250.7		1.07	273.7		1.07	265.7		1.07	261.4		1.07	261.4		3.025	253.1
		1.92	262		1.92	250.6		1.92	261.6		1.92	249.5		1.105	273.3		1.105	265.2		1.105	260.9		1.105	260.9		3.125	250.7
		1.98	261		1.98	249.3		1.98	260.6		1.98	248.2		1.14	272.9		1.14	264.7		1.14	260.4		1.14	260.1		3.225	248.1
		2.04	260		2.04	248		2.04	259.6		2.04	246.8		1.175	272.4		1.175	264.2		1.175	259.8		1.235	258.9		3.325	245.3
		2.1	259		2.1	246.7		2.1	258.6		2.1	245.4		1.21	272		1.21	263.7		1.21	259.2		1.33	257.5		3.425	242.3
		2.16	257.9		2.16	245.3		2.16	257.5		2.16	243.9		1.245	271.6		1.245	263.2		1.245	258.7		1.425	256		3.525	238.9
		2.22	256.8		2.22	243.8		2.22	256.4		2.22	242.4		1.28	271.1		1.28	262.7		1.28	258.1		1.525	254.3		3.625	235.2
		2.28	255.7		2.28	242.3		2.28	255.3		2.28	240.8		1.315	270.7		1.315	262.2		1.315	257.5		1.625	252.6		3.725	230.9
		2.34	254.5		2.34	240.7		2.34	254.1		2.34	239.2		1.35	270.3		1.35	261.6		1.35	256.9		1.725	250.8		3.825	226
		2.4	253.3		2.4	239		2.4	252.9		2.4	237.4		1.385	269.8		1.385	261.1		1.385	256.3		1.825	248.9		3.925	220.1
		2.46	252.1		2.46	237.3		2.46	251.6		2.46	235.6		1.42	269.4		1.42	260.5		1.42	255.6		1.925	246.9		4.025	213.1
		2.52	250.8		2.52	235.5		2.52	250.2		2.52	233.7		1.455	268.9		1.455	260		1.455	255		2.025	244.7		4.125	204.2
		2.58	249.4		2.58	233.5		2.58	248.9		2.58	231.6		1.49	268.4		1.49	259.3		1.49	254.4		2.125	242.5		4.225	193.1
		2.64	248		2.64	231.5		2.64	247.5		2.64	229.4		1.525	268		1.525	258.8		1.525	253.7		2.225	240.1		4.325	179.9
		2.7	246.6		2.7	229.4		2.7	246		2.7	227.2		1.56	267.5		1.56	258.2		1.56	253.1		2.325	237.5		4.425	165.7
		2.76	245		2.76	227		2.76	244.5		2.76	224.6		1.595	267		1.595	257.6		1.595	252.4		2.425	234.8		4.525	152.2
		2.82	243.5		2.82	224.6		2.82	242.9		2.82	222		1.63	266.5		1.63	257		1.63	251.7		2.525	231.7		4.625	139.3
		2.88	241.8		2.88	222		2.88	241.2		2.88	219.2		1.665	266		1.665	256.4		1.665	251		2.625	228.5		4.725	126.2
		2.94	240.1		2.94	219.2		2.94	239.4		2.94	216.1		1.7	265.5		1.7	255.8		1.7	250.3		2.725	224.9		4.825	111.9
		3	238.2		3	216.1		3	237.5		3	212.9		1.735	265		1.735	255.1		1.735	249.6		2.825	220.9		4.925	92.7
		3.06	236.3		3.06	212.8		3.06	235.5		3.06	209.3		1.77	264.5		1.77	254.5		1.77	248.8		2.925	216.5		5.022	58.4
		3.12	234.2		3.12	209.2		3.12	233.4		3.12	205.4		1.805	263.9		1.805	253.8		1.805	248.1		3.025	211.5		5.1	-64
		3.18	232.1		3.18	205.4		3.18	231.2		3.18	201.2		1.84	263.4		1.84	253.2		1.84	247.3		3.125	206		5.175	-109.3
		3.24	229.7		3.24	201.2		3.24	228.8		3.24	196.7		1.875	262.8		1.875	252.5		1.875	246.5		3.225	199.9		5.25	-128
		3.3	227.2		3.3	196.7		3.3	226.2		3.3	192.1		1.91	262.3		1.91	251.8		1.91	245.7		3.325	193.2		5.326	-140.7
		3.36	224.5		3.36	191.9		3.36	223.4		3.36	187.1		1.945	261.7		1.945	251.1		1.945	244.8		3.425	185.9		5.426	-153.6
		3.42	221.5		3.42	186.9		3.42	220.4		3.42	182.1		1.98	261.2		1.98	250.4		1.98	244		3.525	178.7		5.526	-164.3
		3.48	218.4		3.48	181.7		3.48	217		3.48	177		2.015	260.6		2.015	249.6		2.015	243.1		3.625	171.6		5.626	-174.4
		3.54	214.9		3.54	176.5		3.54	213.4		3.54	172		2.05	260		2.05	248.9		2.05	242.3		3.725	164.7		5.726	-184.2
		3.6	211.1		3.6	171.4		3.6	209.5		3.6	167.1		2.085	259.4		2.085	248.1		2.085	241.3		3.825	158.2		5.826	-194.2
		3.66	206.9		3.66	166.4		3.66	205.1		3.66	162.4		2.12	258.8		2.12	247.4		2.12	240.4		3.925	151.9		5.926	-204.6
		3.72	202.2		3.72	161.5		3.72	200.3		3.72	157.8		2.155	258.2		2.155	246.6		2.155	239.4		4.025	146		6.026	-215
		3.78	197.1		3.78	156.9		3.78	195.1		3.78	153.4		2.19	257.6		2.19	245.7		2.19	238.5		4.125	140.1		6.126	-224.7
		3.84	191.7		3.84	152.4		3.84	189.6		3.84	149.1		2.225	257		2.225	244.9		2.225	237.4		4.225	134.3		6.226	-232.9
		3.9	185.8		3.9	147.9		3.9	183.7		3.9	144.9		2.26	256.4		2.26	244		2.26	236.4		4.325	128.4		6.326	-239.9
		3.96	179.7		3.96	143.6		3.96	177.8		3.96	140.7		2.295	255.7		2.295	243.2		2.295	235.3		4.425	122.2		6.426	-245.6
		4.02	173.6		4.02	139.4		4.02	171.8		4.02	136.5		2.33	255.1		2.33	242.3		2.33	234.2		4.525	115.7		6.526	-250.5
		4.08	167.5		4.08	135.2		4.08	166		4.08	132.3		2.365	254.4		2.365	241.4		2.365	233		4.625	108.4		6.626	-254.6
		4.14	161.7		4.14	131		4.14	160.4		4.14	128.1		2.4	253.7		2.4	240.5		2.4	231.8		4.725	100
		4.2	156		4.2	126.7		4.2	154.9		4.2	123.7		2.435	253		2.435	239.5		2.435	230.6		4.825	89.5
		4.26	150.6		4.26	122.3		4.26	149.7		4.26	119.1		2.47	252.2		2.47	238.5		2.47	229.3		4.925	74.8
		4.32	145.3		4.32	117.8		4.32	144.6		4.32	114.3		2.505	251.5		2.505	237.5		2.505	228		5.025	48.5
		4.38	140.2		4.38	112.9		4.38	139.5		4.38	109		2.54	250.7		2.54	236.3		2.54	226.6		5.125	-57.7
		4.44	135		4.44	107.6		4.44	134.5		4.44	103.1		2.575	250		2.575	235.3		2.575	225.2		5.22	-96.4
		4.5	129.9		4.5	101.9		4.5	129.3		4.5	96.4		2.61	249.2		2.61	234.1		2.61	223.7		5.315	-113.1
		4.56	124.7		4.56	95.3		4.56	124		4.56	88.2		2.645	248.4		2.645	233		2.645	222.1		5.412	-124.4
		4.62	119.2		4.62	87.3		4.62	118.4		4.62	77.7		2.68	247.5		2.68	231.8		2.68	220.6		5.512	-133.3
		4.68	113.3		4.68	77.1		4.68	112.3		4.68	61.8		2.715	246.7		2.715	230.6		2.715	218.8		5.612	-140.8
		4.74	107		4.74	62.3		4.74	105.6		4.74	27.3		2.75	245.8		2.75	229.2		2.75	217		5.712	-147.3
		4.8	99.8		4.8	33		4.8	97.9		4.8	-67		2.785	245		2.785	227.9		2.785	215.1		5.812	-153.3
		4.86	91.1		4.86	-63.6		4.86	88.3		4.86	-93.4		2.82	244		2.82	226.6		2.82	213.2		5.912	-158.8
		4.92	79.9		4.92	-93.2		4.92	75		4.92	-107.2		2.855	243.1		2.855	225.1		2.855	211.1		6.012	-164.2
		4.98	63.1		4.98	-107.7		4.98	52.4		4.98	-116.7		2.89	242.2		2.89	223.6		2.89	208.9		6.112	-169.4
		5.04	23.8		5.04	-117.5		5.04	-38.6		5.04	-124.1		2.925	241.2		2.925	222.1		2.925	206.6		6.212	-174.6
		5.1	-77.3		5.1	-125.1		5.1	-88.9		5.1	-130.2		2.96	240.2		2.96	220.5		2.96	204.1
		5.16	-101.8		5.16	-131.4		5.16	-106.7		5.16	-135.6		2.995	239.1		2.995	218.8		2.995	201.7
		5.22	-115.2		5.22	-136.8		5.22	-117.9		5.22	-140.3		3.03	238.1		3.03	216.9		3.03	198.9
		5.28	-124.6		5.28	-141.5		5.28	-126.2		5.28	-144.7		3.065	237		3.065	215.1		3.065	196.2
		5.34	-132		5.34	-145.9		5.34	-133.1		5.34	-148.7		3.1	235.8		3.1	213.2		3.1	193.2
		5.4	-138.3		5.4	-150		5.4	-139		5.4	-152.6		3.135	234.6		3.135	211.1		3.135	190.4
		5.46	-143.8		5.46	-153.8		5.46	-144.2		5.46	-156.2		3.17	233.4		3.17	209		3.17	187.3
		5.52	-148.8		5.52	-157.5		5.52	-149.1		5.52	-159.8		3.205	232.1		3.205	206.8		3.205	184.1
		5.58	-153.4		5.58	-161.1		5.58	-153.5		5.58	-163.2		3.24	230.8		3.24	204.4		3.24	180.9
		5.64	-157.8		5.64	-164.5		5.64	-157.8		5.64	-166.6		3.275	229.4		3.275	202		3.275	177.7
		5.7	-161.9		5.7	-167.9		5.7	-161.9		5.7	-170		3.31	228		3.31	199.5		3.31	174.5
		5.76	-165.9		5.76	-171.2		5.76	-165.8		5.76	-173.2		3.345	226.5		3.345	196.9		3.345	171.3
		5.82	-169.8		5.82	-174.5		5.82	-169.7					3.38	224.9		3.38	194.2		3.38	168.3
		5.88	-173.7					5.88	-173.6					3.415	223.3		3.415	191.3		3.415	165.1
		5.94	-177.5					5.94	-177.5					3.45	221.5		3.45	188.5		3.45	162
		6	-181.4					6	-181.4					3.485	219.7		3.485	185.6		3.485	159.1
		6.06	-185.3					6.06	-185.3					3.52	217.8		3.52	182.6		3.52	156.2
		6.12	-189.3					6.12	-189.4					3.555	215.8		3.555	179.7		3.555	153.4
		6.18	-193.4					6.18	-193.6					3.59	213.6		3.59	176.7		3.59	150.6
														3.625	211.4		3.625	173.8		3.625	147.8
														3.66	209.1		3.66	170.9		3.66	145.1
														3.695	206.5		3.695	168.1		3.695	142.5
														3.73	203.9		3.73	165.3		3.73	139.9
														3.765	201.1		3.765	162.5		3.765	137.2
														3.8	198.2		3.8	159.8		3.8	134.5
														3.835	195.2		3.835	157.2		3.835	131.8
														3.87	192		3.87	154.7		3.87	129.2
														3.905	188.7		3.905	152.1		3.905	126.4
														3.94	185.3		3.94	149.6		3.94	123.7
														3.975	181.9		3.975	147.1		3.975	120.8
														4.01	178.4		4.01	144.7		4.01	117.9
														4.045	175		4.045	142.2		4.045	114.8
														4.08	171.5		4.08	139.7		4.08	111.6
														4.115	168.1		4.115	137.3		4.115	108.3
														4.15	164.8		4.15	134.9		4.15	104.7
														4.185	161.7		4.185	132.4		4.185	100.9
														4.22	158.3		4.22	130		4.22	96.5
														4.255	155.2		4.255	127.5		4.255	91.9
														4.29	152.2		4.29	124.9		4.29	86.5
														4.325	149.1		4.325	122.3		4.325	80.2
														4.36	146.2		4.36	119.6		4.36	72.4
														4.395	143.2		4.395	116.8		4.395	61.9
														4.43	140.2		4.43	113.9		4.43	46.2
														4.465	137.3		4.465	110.9		4.465	12.3
														4.5	134.3		4.5	107.7		4.496	-54.9
														4.535	131.4		4.535	104.2		4.526	-80.5
														4.57	128.4		4.57	100.5		4.556	-94
														4.605	125.3		4.605	96.5		4.591	-104.5
														4.64	122.2		4.64	91.9		4.626	-112.1
														4.675	118.9		4.675	86.6		4.661	-118.4
														4.71	115.5		4.71	80.7		4.696	-123.7
														4.745	111.8		4.745	73.2		4.731	-128.4
														4.78	108		4.78	63.6		4.766	-132.6
														4.815	104		4.815	49.4		4.801	-136.3
														4.85	99.3		4.85	21.7		4.836	-139.7
														4.885	94.1		4.881	-41.8		4.871	-143
														4.92	88.2		4.911	-72.3		4.906	-146
														4.955	81.1		4.941	-86.9		4.941	-148.8
														4.99	72.1		4.972	-96.9		4.976	-151.6
														5.025	59.5		5.007	-105.3		5.011	-154.2
														5.06	37.8		5.042	-111.8		5.046	-156.8
														5.092	-21.8		5.077	-117.2		5.081	-159.2
														5.122	-69.1		5.112	-121.9		5.116	-161.7
														5.154	-87.7		5.147	-126.1		5.151	-164
														5.184	-98.5		5.182	-129.8		5.186	-166.3
														5.219	-107.4		5.217	-133.2		5.221	-168.7
														5.254	-114.3		5.252	-136.4		5.256	-171
														5.289	-120		5.287	-139.3		5.291	-173.3
														5.324	-125		5.322	-142.1		5.326	-175.6
														5.359	-129.3		5.357	-144.8		5.361	-177.9
														5.394	-133.2		5.392	-147.3		5.396	-180.2
														5.429	-136.8		5.427	-149.8		5.431	-182.5
														5.464	-140.1					5.466	-184.8
														5.499	-143.1					5.501	-187.2
														5.534	-146.1					5.536	-189.5
														5.569	-148.8					5.571	-192
														5.604	-151.5					5.606	-194.5
														5.639	-154.2					5.641	-197
														5.674	-156.6					5.676	-199.7
														5.709	-159					5.711	-202.3
														5.744	-161.4					5.746	-204.9
														5.779	-163.7					5.781	-207.6
														5.814	-166.1					5.816	-210.4
														5.849	-168.4					5.851	-213.3
														5.884	-170.6					5.886	-216.1
														5.919	-172.9					5.921	-218.9
														5.954	-175.2					5.956	-221.6
														5.989	-177.4					5.991	-224.4
														6.024	-179.7					6.026	-227
																				6.061	-229.6
																				6.096	-232
																				6.131	-234.4
																				6.166	-236.6
																				6.201	-238.8
																				6.236	-240.7
																				6.271	-242.7
																				6.306	-244.5
																				6.341	-246.2
																				6.376	-247.9
																				6.411	-249.4
																				6.446	-250.9
																				6.481	-252.3
																				6.516	-253.6
																				6.551	-254.9
																				6.586	-256.1
																				6.621	-257.3
																				6.656	-258.4
																				6.691	-259.5
																				6.726	-260.5
																				6.761	-261.5

## Sheet: H-Et4NI 298.15 K
Total concentrations	Measurement ->	1			2			3			4			5			6			7			8			9			10			11			12
GLDA		0.0030756			0.0041008			0.005126			0.005126			0.0040488			0.005398			0.0053984			0.005055			0.00674			0.005998			0.005398			0.004798
H+		0.01535			0.01919			0.02111			0.02111			0.01919			0.02111			0.02159			0.02255			0.02639			0.02346			0.02005			0.01706
NaOH (burette)		-0.06966			-0.06966			-0.06966			-0.06966			-0.06966			-0.06966			-0.06966			-0.06966			-0.06966			-0.06966			-0.06966			-0.06966
Starting ionic strength		0.1008			0.1008			0.1008			0.2825			0.2825			0.2825			0.504			0.504			0.504			0.672			0.672			0.672
E0 (standard electrode potential)		403.9			403.9			403.9			409.06			409.06			409.06			417.4			417.4			417.4			413.56			413.56			413.56
V0 (initial volume)		25			25			25			25			25			25			20			20			20			22.5			22.5			22.5
		v	mv		v	mv		v	mv					v	mv		v	mv		v	mv		v	mv		v	mv		v	mv		v	mv		v	mv
		0	278.6		0	283.5		0	280.7		0	280.5		0	278.2		0	280.2		0	283.7		0	280.6		0	286.5		0	284.1		0	279.4		0	273.6
		0.08	277.9		0.08	282.8		0.08	280		0.065	280		0.065	277.6		0.065	279.6		0.05	283.3		0.05	280.1		0.055	286.1		0.055	283.7		0.055	278.9		0.04	273.1
		0.16	277.1		0.16	282		0.16	279.3		0.13	279.5		0.13	277		0.13	279.1		0.1	282.8		0.1	279.5		0.11	285.7		0.11	283.3		0.11	278.3		0.08	272.7
		0.24	276.3		0.24	281.3		0.24	278.6		0.195	278.9		0.195	276.4		0.195	278.5		0.15	282.2		0.15	279		0.165	285.2		0.165	282.8		0.165	277.8		0.12	272.2
		0.34	275.3		0.32	280.4		0.32	277.8		0.27	278.2		0.27	275.6		0.27	277.8		0.215	281.5		0.24	277.9		0.255	284.4		0.24	282.1		0.23	277.1		0.17	271.5
		0.44	274.1		0.4	279.6		0.4	277		0.345	277.5		0.345	274.9		0.345	277.1		0.28	280.8		0.33	276.8		0.345	283.5		0.315	281.4		0.295	276.3		0.22	270.9
		0.54	273		0.48	278.7		0.48	276.2		0.42	276.8		0.42	274		0.42	276.3		0.345	280.1		0.42	275.6		0.435	282.5		0.39	280.7		0.36	275.5		0.27	270.2
		0.64	271.9		0.56	277.9		0.56	275.3		0.495	276		0.495	273.2		0.495	275.5		0.41	279.3		0.51	274.3		0.525	281.6		0.465	279.9		0.425	274.7		0.32	269.4
		0.74	270.7		0.64	277		0.64	274.5		0.57	275.3		0.57	272.4		0.57	274.7		0.475	278.5		0.6	273.1		0.615	280.6		0.54	279.1		0.49	273.9		0.37	268.7
		0.84	269.4		0.72	276.1		0.72	273.6		0.645	274.5		0.645	271.5		0.645	273.9		0.54	277.7		0.69	271.8		0.705	279.6		0.615	278.3		0.555	273.1		0.42	267.9
		0.94	268.2		0.8	275.2		0.8	272.8		0.72	273.7		0.72	270.7		0.72	273.1		0.605	276.9		0.78	270.4		0.795	278.6		0.69	277.5		0.62	272.3		0.47	267.2
		1.04	266.8		0.88	274.3		0.88	271.9		0.795	272.9		0.795	269.8		0.795	272.3		0.67	276		0.87	269.1		0.885	277.5		0.765	276.7		0.685	271.4		0.52	266.4
		1.14	265.5		0.96	273.4		0.96	271		0.87	272.1		0.87	268.9		0.87	271.4		0.735	275.2		0.96	267.6		0.975	276.5		0.84	275.8		0.75	270.5		0.57	265.6
		1.24	264.1		1.04	272.5		1.04	270.1		0.945	271.3		0.945	268		0.945	270.6		0.8	274.3		1.05	266.2		1.065	275.4		0.915	274.9		0.815	269.6		0.62	264.8
		1.34	262.6		1.12	271.6		1.12	269.1		1.02	270.5		1.02	267		1.02	269.7		0.865	273.4		1.14	264.7		1.155	274.3		0.99	274.1		0.88	268.7		0.67	264
		1.44	261.1		1.2	270.6		1.2	268.2		1.095	269.6		1.095	266		1.095	268.8		0.93	272.5		1.23	263.1		1.245	273.2		1.065	273.2		0.945	267.8		0.72	263.2
		1.54	259.5		1.28	269.7		1.28	267.2		1.17	268.7		1.17	265.1		1.17	267.9		0.995	271.6		1.32	261.5		1.335	272		1.14	272.3		1.01	266.8		0.77	262.3
		1.64	257.8		1.36	268.7		1.36	266.2		1.245	267.9		1.245	264		1.245	267		1.06	270.7		1.41	259.7		1.425	270.8		1.215	271.4		1.075	265.9		0.82	261.4
		1.74	256.1		1.44	267.7		1.44	265.2		1.32	266.9		1.32	263		1.32	266.1		1.125	269.7		1.5	258		1.515	269.6		1.29	270.4		1.14	264.9		0.87	260.5
		1.84	254.3		1.52	266.6		1.52	264.2		1.395	266		1.395	261.9		1.395	265.1		1.19	268.7		1.59	256.1		1.605	268.3		1.365	269.5		1.205	263.9		0.92	259.6
		1.94	252.4		1.6	265.6		1.6	263.1		1.47	265.1		1.47	260.8		1.47	264.1		1.255	267.7		1.68	254.1		1.695	267		1.44	268.5		1.27	262.8		0.97	258.6
		2.04	250.4		1.68	264.5		1.68	262		1.545	264.1		1.545	259.7		1.545	263.1		1.32	266.7		1.77	252		1.785	265.7		1.515	267.5		1.335	261.7		1.02	257.6
		2.14	248.2		1.76	263.4		1.76	260.9		1.62	263.1		1.62	258.5		1.62	262.1		1.385	265.6		1.86	249.9		1.875	264.3		1.59	266.4		1.4	260.6		1.07	256.7
		2.24	245.9		1.84	262.3		1.84	259.8		1.695	262.1		1.695	257.4		1.695	261		1.45	264.5		1.95	247.6		1.965	262.8		1.665	265.4		1.465	259.5		1.12	255.6
		2.34	243.5		1.92	261.1		1.92	258.6		1.77	261.1		1.77	256.1		1.77	259.9		1.515	263.4		2.04	245.1		2.055	261.3		1.74	264.3		1.53	258.3		1.17	254.6
		2.44	240.9		2	259.9		2	257.4		1.845	260		1.845	254.9		1.845	258.8		1.58	262.3		2.13	242.5		2.145	259.8		1.815	263.2		1.595	257.1		1.22	253.5
		2.54	238		2.08	258.7		2.08	256.2		1.92	258.9		1.92	253.6		1.92	257.7		1.645	261.1		2.22	239.6		2.235	258.2		1.89	262		1.66	255.8		1.27	252.4
		2.64	234.9		2.16	257.4		2.16	254.9		1.995	257.8		1.995	252.2		1.995	256.5		1.71	259.9		2.31	236.6		2.325	256.5		1.965	260.8		1.725	254.6		1.32	251.2
		2.74	231.5		2.24	256.1		2.24	253.6		2.07	256.7		2.07	250.8		2.07	255.3		1.775	258.6		2.4	233.3		2.415	254.8		2.04	259.6		1.79	253.2		1.37	250.1
		2.84	227.7		2.32	254.7		2.32	252.2		2.145	255.5		2.145	249.4		2.145	254.1		1.84	257.3		2.49	229.6		2.505	253		2.115	258.4		1.855	251.9		1.42	248.9
		2.94	223.4		2.4	253.3		2.4	250.9		2.22	254.3		2.22	247.9		2.22	252.8		1.905	256		2.58	225.6		2.595	251.1		2.19	257.1		1.92	250.5		1.47	247.6
		3.04	218.5		2.48	251.8		2.48	249.4		2.295	253		2.295	246.3		2.295	251.5		1.97	254.6		2.67	221.1		2.685	249.1		2.265	255.7		1.985	249		1.52	246.3
		3.14	212.8		2.56	250.3		2.56	247.9		2.37	251.7		2.37	244.7		2.37	250.1		2.035	253.2		2.76	216.1		2.775	247		2.34	254.3		2.05	247.4		1.57	245
		3.24	206.1		2.64	248.7		2.64	246.3		2.445	250.3		2.445	243		2.445	248.7		2.1	251.6		2.85	210.6		2.865	244.8		2.415	252.9		2.115	245.8		1.62	243.6
		3.34	198.2		2.72	247.1		2.72	244.7		2.52	249		2.52	241.2		2.52	247.2		2.165	250.1		2.94	204.4		2.955	242.4		2.49	251.4		2.18	244.2		1.67	242.1
		3.44	188.8		2.8	245.3		2.8	243		2.595	247.5		2.595	239.3		2.595	245.6		2.23	248.5		3.03	197.7		3.045	239.9		2.565	249.9		2.245	242.4		1.72	240.6
		3.54	178.3		2.88	243.5		2.88	241.2		2.67	246		2.67	237.3		2.67	244		2.295	246.7		3.12	190.6		3.135	237.2		2.64	248.3		2.31	240.6		1.77	239.1
		3.64	167.1		2.96	241.6		2.96	239.3		2.745	244.4		2.745	235.2		2.745	242.4		2.36	245		3.21	183.3		3.225	234.3		2.715	246.6		2.375	238.7		1.82	237.4
		3.74	156.1		3.04	239.6		3.04	237.4		2.82	242.8		2.82	232.9		2.82	240.6		2.425	243.1		3.3	176.1		3.315	231.1		2.79	244.8		2.44	236.6		1.87	235.7
		3.84	145.8		3.12	237.4		3.12	235.3		2.895	241.1		2.895	230.6		2.895	238.8		2.49	241.1		3.39	169.1		3.405	227.7		2.865	243		2.505	234.5		1.92	233.9
		3.94	135.9		3.2	235.2		3.2	233.1		2.97	239.3		2.97	228		2.97	236.9		2.555	239		3.48	162.4		3.495	224		2.94	241		2.57	232.2		1.97	232
		4.04	126		3.28	232.7		3.28	230.8		3.045	237.4		3.045	225.3		3.045	234.8		2.62	236.8		3.57	156.1		3.585	219.9		3.015	239		2.635	229.7		2.02	230
		4.14	115.8		3.36	230.1		3.36	228.3		3.12	235.4		3.12	222.3		3.12	232.7		2.685	234.4		3.66	149.9		3.675	215.4		3.09	236.8		2.7	227.1		2.07	227.8
		4.24	104.4		3.44	227.3		3.44	225.6		3.195	233.3		3.195	219.1		3.195	230.4		2.75	231.9		3.75	143.8		3.765	210.5		3.165	234.5		2.765	224.3		2.12	225.6
		4.34	90.2		3.52	224.3		3.52	222.7		3.27	231.1		3.27	215.7		3.27	227.9		2.815	229.2		3.84	137.9		3.855	205.1		3.24	232.1		2.83	221.3		2.17	223.2
		4.44	68.2		3.6	221		3.6	219.7		3.345	228.7		3.345	211.9		3.345	225.3		2.88	226.3		3.93	131.8		3.945	199.3		3.315	229.4		2.895	218.1		2.22	220.7
		4.532	6.1		3.68	217.3		3.68	216.3		3.42	226.2		3.42	207.8		3.42	222.6		2.945	223.1		4.02	125.4		4.035	193.2		3.39	226.6		2.96	214.6		2.27	217.9
		4.612	-100.4		3.76	213.3		3.76	212.6		3.495	223.5		3.495	203.4		3.495	219.5		3.01	219.7		4.11	118.6		4.125	186.9		3.465	223.6		3.025	210.9		2.32	215
		4.692	-122.6		3.84	208.8		3.84	208.7		3.57	220.5		3.57	198.5		3.57	216.3		3.075	216		4.2	111.1		4.215	180.6		3.54	220.3		3.09	206.9		2.37	212
		4.772	-135.7		3.92	203.8		3.92	204.3		3.645	217.4		3.645	193.4		3.645	212.8		3.14	212		4.29	102.3		4.305	174.4		3.615	216.8		3.155	202.5		2.42	208.7
		4.872	-147.6		4	198.2		4	199.5		3.72	214		3.72	187.9		3.72	209		3.205	207.6		4.38	91.4		4.395	168.4		3.69	213		3.22	198		2.47	205.2
		4.972	-157.1		4.08	192.1		4.08	194.4		3.795	210.3		3.795	182.3		3.795	205		3.27	202.9		4.47	75.7		4.485	162.7		3.765	208.8		3.285	193.2		2.52	201.5
		5.072	-165.1		4.16	185.5		4.16	188.9		3.87	206.4		3.87	176.6		3.87	200.6		3.335	197.9		4.542	53.7		4.575	157.2		3.84	204.4		3.35	188.3		2.57	197.6
		5.172	-172.4		4.24	178.5		4.24	183.2		3.945	202		3.945	170.9		3.945	195.9		3.4	192.6		4.597	6.5		4.665	151.8		3.915	199.6		3.415	183.4		2.62	193.6
		5.272	-179.2		4.32	171.4		4.32	177.3		4.02	197.4		4.02	165.4		4.02	190.9		3.465	187.1		4.647	-69.6		4.755	146.6		3.99	194.7		3.48	178.4		2.67	189.5
		5.372	-185.7		4.4	164.4		4.4	171.5		4.095	192.5		4.095	160.1		4.095	185.9		3.53	181.5		4.697	-91.8		4.845	141.5		4.065	189.5		3.545	173.5		2.72	185.3
		5.472	-192.1		4.48	157.6		4.48	165.7		4.17	187.3		4.17	155		4.17	180.7		3.595	176		4.747	-104.2		4.935	136.3		4.14	184.3		3.61	168.7		2.77	181
		5.572	-198.4		4.56	151.1		4.56	160.2		4.245	182.1		4.245	150		4.245	175.5		3.66	170.6		4.837	-118.6		5.025	131		4.215	179.1		3.675	164.1		2.82	176.8
		5.672	-204.7		4.64	144.8		4.64	154.8		4.32	176.8		4.32	145.1		4.32	170.5		3.725	165.4		4.927	-128.9		5.115	125.5		4.29	174		3.74	159.6		2.87	172.7
		5.772	-210.7		4.72	138.7		4.72	149.6		4.395	171.5		4.395	140.3		4.395	165.5		3.79	160.3		5.017	-137.1		5.205	119.7		4.365	169		3.805	155.3		2.92	168.6
		5.872	-216.5		4.8	132.8		4.8	144.6		4.47	166.3		4.47	135.4		4.47	160.7		3.855	155.5		5.107	-144		5.295	113.4		4.44	164.1		3.87	151		2.97	164.6
		5.972	-221.8		4.88	126.7		4.88	139.7		4.545	161.3		4.545	130.6		4.545	156		3.92	150.7		5.197	-150.2		5.385	106.3		4.515	159.5		3.935	146.8		3.02	160.8
					4.96	120.5		4.96	134.9		4.62	156.5		4.62	125.6		4.62	151.5		3.985	146		5.287	-155.8		5.475	97.9		4.59	154.9		4	142.7		3.07	157
					5.04	114.1		5.04	130.1		4.695	151.7		4.695	120.4		4.695	147		4.05	141.4		5.377	-161.1		5.565	87.4		4.665	150.5		4.065	138.5		3.12	153.3
					5.12	107		5.12	125.2		4.77	147.2		4.77	115		4.77	142.7		4.115	136.7		5.467	-166.2		5.655	72.2		4.74	146.2		4.13	134.4		3.17	149.7
					5.2	99.1		5.2	120.2		4.845	142.7		4.845	109.1		4.845	138.3		4.18	132		5.557	-171.1		5.733	49.1		4.815	141.9		4.195	130.1		3.22	146.1
					5.28	89.8		5.28	115		4.92	138.2		4.92	102.5		4.92	134		4.245	127.1		5.647	-176		5.793	-3.2		4.89	137.5		4.26	125.7		3.27	142.5
					5.36	77.5		5.36	109.4		4.995	133.7		4.995	94.8		4.995	129.6		4.31	122		5.737	-180.9		5.848	-70.6		4.965	133.2		4.325	121.1		3.32	139
					5.44	58.5		5.44	103.4		5.07	129.2		5.07	85.4		5.07	125.1		4.375	116.6					5.904	-91.4		5.04	128.7		4.39	116.2		3.37	135.4
					5.52	4.6		5.52	96.6		5.145	124.6		5.145	72.7		5.145	120.5		4.44	110.6					5.959	-103.3		5.115	124.1		4.455	110.9		3.42	131.8
					5.6	-93.4		5.6	88.6		5.22	119.8		5.22	51.4		5.22	115.5		4.505	104					6.049	-116.3		5.19	119.3		4.52	105.1		3.47	128.1
					5.68	-115.4		5.68	78.6		5.295	114.7		5.291	-16.1		5.295	110.3		4.57	96.2					6.139	-125.8		5.265	114.1		4.585	98.5		3.52	124.2
					5.76	-128.1		5.76	64.7		5.37	109.2		5.356	-84.7		5.37	104.5		4.635	86.5					6.229	-133.4		5.34	108.4		4.65	90.5		3.57	120.3
					5.84	-137.4		5.84	39.4		5.445	103.2		5.426	-105.3		5.445	97.9		4.7	73					6.319	-139.9		5.415	101.9		4.715	80.3		3.62	116.1
					5.92	-144.9		5.92	-59.6		5.52	96.3		5.491	-116.7		5.52	90.2		4.765	49.8					6.409	-145.6		5.49	94.4		4.78	65.9		3.67	111.6
					6	-151.2		6	-99.2		5.595	88.1		5.566	-126.3		5.595	80.5		4.819	-15.5					6.499	-150.8		5.565	85.2		4.845	38.6		3.72	106.6
					6.08	-156.9		6.08	-115.6		5.67	77.5		5.641	-133.9		5.67	66.9		4.869	-77.7					6.589	-155.6		5.64	72.4		4.902	-46.1		3.77	101.1
					6.16	-162.1		6.16	-126.4		5.745	62.1		5.716	-140.2		5.745	43.1		4.928	-99					6.679	-160.2		5.715	51.4		4.957	-84.1		3.82	94.9
					6.24	-166.9		6.24	-134.5		5.82	30.6		5.791	-145.6		5.815	-40.3		4.978	-110					6.769	-164.6		5.777	6.1		5.012	-100.1		3.87	87.5
					6.32	-171.6		6.32	-141.3		5.887	-63.2		5.866	-150.6		5.88	-86.7		5.043	-119.9								5.832	-67.9		5.068	-110.7		3.92	77.9
					6.4	-176		6.4	-147.1		5.952	-93.9		5.941	-155.2		5.945	-103.8		5.108	-127.8								5.887	-90.3		5.133	-119.8		3.97	64.7
					6.48	-180.3		6.48	-152.2		6.017	-108.6		6.016	-159.4		6.01	-114.7		5.173	-134.5								5.942	-102.8		5.198	-127		4.02	41.5
					6.56	-184.6		6.56	-157		6.084	-118.8		6.091	-163.5		6.085	-123.9		5.238	-140.1								6.017	-114.2		5.263	-133.1		4.062	-18.7
					6.64	-188.9		6.64	-161.4		6.159	-127.5		6.166	-167.4		6.16	-131.2		5.303	-145.2								6.092	-122.9		5.328	-138.4		4.102	-72
								6.72	-165.5		6.234	-134.4		6.241	-171.2		6.235	-137.3		5.368	-149.9								6.167	-129.9		5.393	-143.2		4.147	-92.2
								6.8	-169.5		6.309	-140.2		6.316	-174.9		6.31	-142.7		5.433	-154.2								6.242	-135.7		5.458	-147.5		4.187	-103.1
								6.88	-173.3		6.384	-145.4		6.391	-178.6		6.385	-147.5		5.498	-158.3								6.317	-141		5.523	-151.6		4.237	-112.7
								6.96	-177.1		6.459	-150.1		6.466	-182.2		6.46	-151.9		5.563	-162.3								6.392	-145.7		5.588	-155.4		4.287	-120.2
								7.04	-180.8		6.534	-154.4		6.541	-185.9		6.535	-155.9		5.628	-166.1								6.467	-150.1		5.653	-159		4.337	-126.4
								7.12	-184.4		6.609	-158.5		6.616	-189.5		6.61	-159.8		5.693	-169.8								6.542	-154.2		5.718	-162.6		4.387	-131.7
								7.2	-187.9		6.684	-162.4		6.691	-193.2		6.685	-163.5		5.758	-173.5								6.617	-158.1		5.783	-166		4.437	-136.4
								7.28	-191.5		6.759	-166.1					6.76	-167		5.823	-177.1								6.692	-161.8		5.848	-169.3		4.487	-140.7
								7.36	-195.1		6.834	-169.7					6.835	-170.1		5.888	-180.8								6.767	-165.4		5.913	-172.7		4.537	-144.5
								7.44	-198.7		6.909	-173.2					6.91	-173.4		5.953	-184.5								6.842	-168.9		5.978	-175.9		4.587	-148.2
								7.52	-202.3		6.984	-176.7					6.985	-176.8		6.018	-188.2								6.917	-172.4		6.043	-179.2		4.637	-151.6
								7.6	-205.9		7.059	-180.1					7.06	-180.2		6.083	-192								6.992	-175.9		6.108	-182.6		4.687	-154.9
											7.134	-183.6					7.135	-183.5																	4.737	-158
											7.209	-187					7.21	-186.9																	4.787	-161
																	7.285	-190.2																	4.837	-164
																	7.36	-193.6																	4.887	-166.8
																																			4.937	-169.7
																																			4.987	-172.5
																																			5.037	-175.2
																																			5.087	-178

## Sheet: H-Et4NI 310.15 K
Total concentrations	Measurement ->	1			2			3			4			5			6			7			8
GLDA		0.003587			0.00312			0.00358			0.004773			0.004773			0.00358			0.002814			0.002916
H+		0.01535			0.01535			0.01535			0.019196			0.019196			0.01727			0.01727			0.01919
NaOH (burette)		-0.06966			-0.06966			-0.06966			-0.06966			-0.06966			-0.06966			-0.06966			-0.06966
Starting ionic strength		0.1008			0.1008			0.2924			0.2924			0.7017			0.7017			0.7992			0.7992
E0 (standard electrode potential)		430.34			430.34			430.45			430.45			435.2			435.2			435.2			435.2
V0 (initial volume)		25			25			25			25			25			25			21.4			21.4
		v	mv		v	mv		v	mv		v	mv		v	mv		v	mv		v	mv		v	mv
		0	283.3		0	293		0	292.7		0	305		0	295.6		0	299.3		0	304.6		0	309.3
		0.05	282.6		0.04	292.5		0.055	292.2		0.055	304.5		0.07	295		0.07	298.8		0.065	304		0.065	308.9
		0.1	282.1		0.08	292.1		0.11	291.6		0.11	304.1		0.14	294.3		0.14	298.2		0.13	303.3		0.13	308.2
		0.15	281.4		0.12	291.7		0.165	291		0.165	303.8		0.21	293.6		0.21	297.6		0.195	302.6		0.195	307.6
		0.21	280.6		0.18	291		0.235	290.2		0.24	303.2		0.285	292.8		0.285	296.9		0.27	301.8		0.27	306.9
		0.27	279.7		0.24	290.3		0.305	289.3		0.315	302.4		0.36	292		0.36	296.1		0.345	300.9		0.345	306.2
		0.33	278.8		0.3	289.5		0.375	288.4		0.39	301.7		0.435	291.1		0.435	295.3		0.42	300		0.42	305.5
		0.39	277.9		0.36	288.8		0.445	287.6		0.465	301.2		0.51	290.3		0.51	294.5		0.495	299.1		0.495	304.8
		0.45	277		0.42	288		0.515	286.7		0.54	300.4		0.585	289.4		0.585	293.7		0.57	298.3		0.57	304.2
		0.51	276		0.48	287.3		0.585	285.8		0.615	299.6		0.66	288.5		0.66	292.9		0.645	297.3		0.645	303.4
		0.57	275.1		0.54	286.5		0.655	284.8		0.69	298.9		0.735	287.6		0.735	292.1		0.72	296.4		0.72	302.7
		0.63	274.1		0.6	285.7		0.725	283.9		0.765	298.3		0.81	286.7		0.81	291.2		0.795	295.4		0.795	302
		0.69	273		0.66	284.9		0.795	282.9		0.84	297.5		0.885	285.8		0.885	290.3		0.87	294.4		0.87	301.2
		0.75	272		0.72	284.1		0.865	281.9		0.915	296.7		0.96	284.8		0.96	289.4		0.945	293.4		0.945	300.4
		0.81	270.9		0.78	283.2		0.935	280.8		0.99	296		1.035	283.8		1.035	288.5		1.02	292.4		1.02	299.6
		0.87	269.7		0.84	282.3		1.005	279.8		1.065	295.2		1.11	282.8		1.11	287.5		1.095	291.3		1.095	298.8
		0.93	268.6		0.9	281.4		1.075	278.7		1.14	294.5		1.185	281.8		1.185	286.6		1.17	290.2		1.17	298
		0.99	267.4		0.96	280.5		1.145	277.6		1.215	293.7		1.26	280.8		1.26	285.6		1.245	289.1		1.245	297.1
		1.05	266.2		1.02	279.6		1.215	276.4		1.29	293		1.335	279.6		1.335	284.6		1.32	287.9		1.32	296.2
		1.11	264.9		1.08	278.6		1.285	275.2		1.365	292		1.41	278.5		1.41	283.5		1.395	286.7		1.395	295.3
		1.17	263.6		1.14	277.6		1.355	274		1.44	291.1		1.485	277.4		1.485	282.5		1.47	285.5		1.47	294.4
		1.23	262.3		1.2	276.6		1.425	272.7		1.515	290.4		1.56	276.2		1.56	281.4		1.545	284.3		1.545	293.5
		1.29	260.8		1.26	275.6		1.495	271.4		1.59	289.6		1.635	274.9		1.635	280.3		1.62	282.9		1.62	292.5
		1.35	259.4		1.32	274.5		1.565	270		1.665	288.6		1.71	273.8		1.71	279.1		1.695	281.6		1.695	291.5
		1.41	257.9		1.38	273.4		1.635	268.6		1.74	287.7		1.785	272.5		1.785	277.9		1.77	280.2		1.77	290.5
		1.47	256.3		1.44	272.3		1.705	267.1		1.815	286.8		1.86	271.2		1.86	276.6		1.845	278.7		1.845	289.4
		1.53	254.6		1.5	271.1		1.775	265.6		1.89	285.8		1.935	269.8		1.935	275.4		1.92	277.2		1.92	288.4
		1.59	252.8		1.56	270		1.845	264		1.965	284.9		2.01	268.5		2.01	274		1.995	275.7		1.995	287.3
		1.65	251.1		1.62	268.8		1.915	262.3		2.04	283.9		2.085	267		2.085	272.7		2.07	274		2.07	286.2
		1.71	249.2		1.68	267.4		1.985	260.5		2.115	282.8		2.16	265.5		2.16	271.3		2.145	272.3		2.145	285
		1.77	247.2		1.74	266.1		2.055	258.6		2.19	281.8		2.235	264		2.235	269.8		2.22	270.5		2.22	283.8
		1.83	245.1		1.8	264.8		2.125	256.7		2.265	280.6		2.31	262.4		2.31	268.3		2.295	268.6		2.295	282.5
		1.89	242.8		1.86	263.3		2.195	254.6		2.34	279.4		2.385	260.7		2.385	266.6		2.37	266.6		2.37	281.2
		1.95	240.4		1.92	261.9		2.265	252.4		2.415	278.3		2.46	258.9		2.46	265		2.445	264.5		2.445	279.9
		2.01	238		1.98	260.4		2.335	250		2.49	277.1		2.535	257.1		2.535	263.3		2.52	262.2		2.52	278.5
		2.07	235.2		2.04	258.6		2.405	247.5		2.565	275.9		2.61	255.1		2.61	261.4		2.595	259.7		2.595	277.1
		2.13	232.3		2.1	257		2.475	244.8		2.64	274.5		2.685	253		2.685	259.5		2.67	257.1		2.67	275.6
		2.19	229.1		2.16	255.3		2.545	241.9		2.715	273.2		2.76	250.9		2.76	257.4		2.745	254.3		2.745	274
		2.25	225.8		2.22	253.4		2.615	238.7		2.79	271.7		2.835	248.5		2.835	255.3		2.82	251.3		2.82	272.3
		2.31	222.2		2.28	251.4		2.685	235.2		2.865	270.3		2.91	246		2.91	252.9		2.895	247.8		2.895	270.7
		2.37	218.3		2.34	249.4		2.755	231.4		2.94	268.8		2.985	243.5		2.985	250.5		2.97	244.1		2.97	268.9
		2.43	214.1		2.4	247.2		2.825	227.1		3.015	267.3		3.06	240.6		3.06	247.8		3.045	239.9		3.045	267
		2.49	209.5		2.46	244.9		2.895	222.5		3.09	265.7		3.135	237.5		3.135	245		3.12	235.2		3.12	265
		2.55	204.7		2.52	242.3		2.965	217.2		3.165	264		3.21	234.2		3.21	241.9		3.195	229.7		3.195	262.9
		2.61	199.7		2.58	239.7		3.035	211.4		3.24	262.2		3.285	230.6		3.285	238.5		3.27	223.4		3.27	260.6
		2.67	194.6		2.64	236.8		3.105	205.1		3.315	260.3		3.36	226.7		3.36	234.8		3.345	216		3.345	258.2
		2.73	189.4		2.7	233.7		3.175	198.4		3.39	258.4		3.435	222.4		3.435	230.7		3.42	207.4		3.42	255.7
		2.79	184.1		2.76	230.3		3.245	191.4		3.465	256.2		3.51	217.6		3.51	226.1		3.495	197.6		3.495	252.8
		2.85	179		2.82	226.6		3.315	184.4		3.54	254		3.585	212.5		3.585	220.9		3.57	187.2		3.57	249.8
		2.91	173.9		2.88	222.6		3.385	177.5		3.615	251.6		3.66	207.1		3.66	215.2		3.645	176.8		3.645	246.5
		2.97	169		2.94	218.2		3.455	170.8		3.69	249.1		3.735	201.3		3.735	208.9		3.72	166.6		3.72	242.8
		3.03	164.3		3	213.3		3.525	164.3		3.765	246.3		3.81	195.4		3.81	202		3.795	156.9		3.795	238.7
		3.09	159.7		3.06	208		3.595	157.9		3.84	243.5		3.885	189.4		3.885	194.7		3.87	147.4		3.87	234
		3.15	155.2		3.12	202.4		3.665	151.7		3.915	240.1		3.96	183.5		3.96	187.2		3.945	137.6		3.945	228.7
		3.21	150.7		3.18	196.4		3.735	145.4		3.99	236.7		4.035	177.6		4.035	179.9		4.02	127.1		4.02	222.5
		3.27	146.3		3.24	190.2		3.805	139.1		4.065	232.7		4.11	172		4.11	172.7		4.095	115		4.095	215.4
		3.33	141.9		3.3	184.1		3.875	132.4		4.14	228.4		4.185	166.6		4.185	165.8		4.17	99.5		4.17	207.2
		3.39	137.5		3.36	178		3.945	125.2		4.215	223.6		4.26	161.3		4.26	159.1		4.245	74.8		4.245	197.9
		3.45	132.9		3.42	172		4.015	117.2		4.29	218.1		4.335	156.1		4.335	152.5		4.316	13		4.32	188.1
		3.51	128.1		3.48	166.2		4.085	107.8		4.365	212.2		4.41	151		4.41	145.9		4.381	-89.9		4.395	178.2
		3.57	123.2		3.54	160.6		4.155	96		4.44	205.6		4.485	146		4.485	139.2		4.446	-113.7		4.47	168.5
		3.63	117.8		3.6	155.2		4.225	78.8		4.515	198.4		4.56	140.8		4.56	132.1		4.511	-127.4		4.545	159.3
		3.69	111.9		3.66	149.9		4.293	47.4		4.59	191.1		4.635	135.4		4.635	124.5		4.586	-138.8		4.62	150.2
		3.75	105.2		3.72	144.5		4.35	-47.7		4.665	183.7		4.71	129.8		4.71	116		4.661	-147.9		4.695	141
		3.81	97.4		3.78	139.1		4.405	-88		4.74	176.3		4.785	123.8		4.785	106		4.736	-155.8		4.77	131.4
		3.87	87.7		3.84	133.6		4.46	-104.7		4.815	169.3		4.86	117.3		4.86	93.2		4.811	-162.8		4.845	120.8
		3.93	74.5		3.9	127.8		4.516	-115.9		4.89	162.5		4.935	109.9		4.935	73.9		4.886	-169.4		4.92	107.9
		3.99	52.6		3.96	121.6		4.586	-126.2		4.965	155.8		5.01	101		5.01	33.4		4.961	-175.6		4.995	90.3
		4.044	-3.7		4.02	114.8		4.656	-134.6		5.04	149.2		5.085	89.9		5.081	-70.8		5.036	-181.8		5.07	59
		4.094	-72.1		4.08	107.1		4.726	-141.7		5.115	142.6		5.16	73.9		5.151	-100		5.111	-187.8		5.138	-45.4
		4.145	-93.1		4.14	97.8		4.796	-147.8		5.19	135.6		5.235	44.5		5.221	-114.9		5.186	-193.6		5.203	-98
		4.195	-105.5		4.2	85.8		4.866	-153.4		5.265	128.4		5.308	-50		5.296	-125.9					5.268	-116.7
		4.255	-115.8		4.26	67.8		4.936	-158.6		5.34	120.3		5.378	-88.5		5.371	-134.5					5.333	-128.9
		4.315	-123.9		4.308	39.4		5.006	-163.4		5.415	110.9		5.448	-105.1		5.446	-141.6					5.408	-139.6
		4.375	-130.7		4.349	-36.7		5.076	-168.1		5.49	99.5		5.519	-116		5.521	-147.8					5.483	-148.2
		4.435	-136.5		4.389	-78.4		5.146	-172.5		5.565	83.4		5.594	-124.8		5.596	-153.5					5.558	-155.8
		4.495	-141.7		4.429	-95.3		5.216	-176.8		5.638	55.4		5.669	-131.9		5.671	-158.9					5.633	-162.7
		4.555	-146.3		4.469	-106.3		5.286	-180.9		5.696	-19.1		5.744	-138		5.746	-163.9					5.708	-169.2
		4.615	-150.6		4.529	-117.7		5.356	-185		5.751	-79.8		5.819	-143.4		5.821	-168.8					5.783	-175.2
		4.675	-154.8		4.589	-126.6					5.809	-100		5.894	-148.4		5.896	-173.5					5.858	-181.1
		4.735	-158.5		4.649	-133.9					5.864	-111.8		5.969	-153								5.933	-186.7
		4.795	-162.1		4.709	-140.2					5.939	-123.2		6.044	-157.4
		4.855	-165.5		4.769	-145.8					6.014	-132.1		6.119	-161.7
		4.915	-168.8		4.829	-150.8					6.089	-139.4
		4.975	-172.1		4.889	-155.4					6.164	-145.9
		5.035	-175.1		4.949	-159.8					6.239	-151.8
		5.095	-178.2		5.009	-163.9					6.314	-157.2
					5.069	-167.8					6.389	-162.4
											6.464	-167.1
											6.539	-171.8
											6.614	-176.2
											6.689	-180.6
											6.764	-184.7
											6.839	-188.9

## Sheet: Cd-NaCl 
Total concentrations	Measurement ->	1			2			3			4			5			6			7			8			9			10			11			12			13			14			15			16
GLDA		0.0020525			0.0020529			0.0009661			0.002225			0.002225			0.002782			0.002782			0.00249857			0.001113			0.002225			0.00249857			0.001113			0.002782			0.000966			0.0020529			0.0020529
Cd(II)		0.0010118			0.0020236			0.0004047			0.0020704			0.0010352			0.0010352			0.001552			0.0023292			0.001035			0.001035			0.0023292			0.001035			0.001035			0.0004047			0.002023			0.001011
Cl-		0.1013			0.1114			0.1083			0.1671			0.165			0.165			0.1662			0.1676			0.165			0.26669			0.2692			0.2666			0.2666			0.518			0.5212			0.5192
H+		0.00808			0.00808			0.00808			0.01052			0.01052			0.01052			0.01052			0.01052			0.01052			0.01052			0.01052			0.01052			0.01052			0.00808			0.00808			0.00808
NaOH (burette)		-0.09925			-0.09925			-0.09925			-0.09903			-0.09903			-0.09903			-0.09903			-0.09903			-0.09903			-0.09903			-0.09903			-0.09903			-0.09903			-0.09925			-0.09925			-0.09925
Starting ionic strength		0.1075			0.1075			0.1035			0.1613			0.1613			0.1635			0.1635			0.1624			0.1569			0.263			0.264			0.2585			0.2652			0.513			0.5174			0.5174
E0 (standard electrode potential)		415.94			415.94			415.94			417.78			417.78			417.78			417.78			418			418			417.97			419.38			419.38			417.97			418.76			418.76			418.76
V0 (initial volume)		25			25			25			20			20			20			20			20			20			20			20			20			20			25			25			25
		V	mV		V	mV		V	mV		V	mV		V	mV		V	mV		V	mV		V	mV		V	mV		v	mv		v	mv		v	mv		v	mv		V	mV		V	mV		V	mV
		0	268		0	264.7		0	283.7		0	277.2		0	277.1		0	271.2		0	272.1		0	276		0	290.7		0	279.7		0	277.5		0	292.5		0	272.4		0	284.3		0	269.8		0	270.5
		0.03	267.1		0.03	263.9		0.025	283.4		0.025	276.6		0.025	276.4		0.025	270.4		0.025	271.3		0.025	275.3		0.025	290.2		0.025	279		0.025	276.8		0.02	292.1		0.025	271.6		0.03	283.7		0.03	268.9		0.03	269.6
		0.06	266.2		0.06	263.2		0.05	283		0.05	276		0.05	275.8		0.05	269.7		0.05	270.5		0.05	274.7		0.05	289.8		0.05	278.4		0.05	276.2		0.04	291.7		0.05	270.9		0.06	283.1		0.06	268		0.06	268.7
		0.09	265.3		0.09	262.4		0.075	282.5		0.075	275.4		0.075	275.2		0.075	268.9		0.075	269.8		0.075	274		0.075	289.3		0.075	277.8		0.075	275.5		0.06	291.4		0.075	270.1		0.09	282.5		0.09	267.1		0.09	267.7
		0.12	264.4		0.12	261.5		0.105	282		0.105	274.6		0.105	274.4		0.105	268		0.1	269		0.11	273		0.1	288.9		0.1	277.1		0.1	274.8		0.085	290.9		0.1	269.3		0.12	281.9		0.12	266.2		0.12	266.8
		0.15	263.5		0.15	260.7		0.135	281.5		0.135	273.8		0.135	273.6		0.135	267		0.125	268.2		0.145	272		0.125	288.4		0.125	276.4		0.125	274.1		0.11	290.4		0.125	268.5		0.15	281.3		0.15	265.3		0.15	265.8
		0.18	262.6		0.18	259.8		0.165	281		0.165	273		0.165	272.8		0.165	266.1		0.15	267.5		0.18	271		0.15	287.9		0.15	275.7		0.15	273.3		0.135	289.9		0.15	267.6		0.18	280.7		0.18	264.3		0.18	264.9
		0.21	261.7		0.21	258.9		0.195	280.4		0.195	272.1		0.195	272		0.195	265.1		0.175	266.7		0.215	270		0.175	287.4		0.175	275		0.175	272.6		0.16	289.5		0.175	266.8		0.21	280.1		0.21	263.3		0.21	263.8
		0.24	260.7		0.24	257.9		0.225	279.9		0.225	271.4		0.225	271.2		0.225	264.1		0.2	265.9		0.25	268.9		0.2	286.9		0.2	274.3		0.2	271.9		0.185	289		0.2	265.9		0.24	279.4		0.24	262.3		0.24	262.7
		0.27	259.6		0.27	256.9		0.255	279.2		0.255	270.5		0.255	270.3		0.255	263		0.225	265.1		0.285	267.7		0.225	286.5		0.225	273.7		0.225	271.1		0.21	288.5		0.225	265.1		0.27	278.7		0.27	261.1		0.27	261.6
		0.3	258.5		0.3	255.8		0.285	278.6		0.285	269.6		0.285	269.4		0.285	261.8		0.25	264.2		0.32	266.5		0.25	285.9		0.25	272.9		0.25	270.3		0.235	288		0.25	264.1		0.3	278		0.3	259.9		0.3	260.3
		0.33	257.4		0.33	254.7		0.315	278		0.315	268.6		0.315	268.4		0.315	260.6		0.275	263.3		0.355	265.3		0.275	285.4		0.275	272.1		0.275	269.5		0.26	287.4		0.275	263.1		0.33	277.3		0.33	258.7		0.33	259.1
		0.36	256.3		0.36	253.6		0.345	277.3		0.345	267.6		0.345	267.4		0.345	259.4		0.3	262.3		0.39	264		0.3	284.8		0.3	271.3		0.3	268.6		0.285	286.9		0.3	262.1		0.36	276.5		0.36	257.5		0.36	257.8
		0.39	255.1		0.39	252.4		0.375	276.6		0.375	266.5		0.375	266.3		0.375	258		0.325	261.3		0.425	262.7		0.325	284.2		0.325	270.5		0.325	267.7		0.31	286.3		0.325	261		0.39	275.8		0.39	256.2		0.39	256.4
		0.42	253.9		0.42	251.2		0.405	275.9		0.405	265.5		0.405	265.2		0.405	256.7		0.35	260.3		0.46	261.3		0.35	283.6		0.35	269.6		0.35	266.7		0.335	285.7		0.35	259.9		0.42	275		0.42	254.8		0.42	255.1
		0.45	252.7		0.45	250		0.435	275.3		0.435	264.5		0.435	264.2		0.435	255.3		0.375	259.3		0.495	260		0.375	283.1		0.375	268.7		0.375	265.8		0.36	285.1		0.375	258.8		0.45	274.2		0.45	253.5		0.45	253.6
		0.48	251.4		0.48	248.7		0.465	274.6		0.465	263.4		0.465	263.1		0.465	253.9		0.4	258.2		0.53	258.5		0.4	282.5		0.4	267.8		0.4	264.8		0.385	284.5		0.4	257.6		0.48	273.4		0.48	252		0.48	252.1
		0.51	250		0.51	247.4		0.495	273.9		0.495	262.4		0.495	261.9		0.495	252.5		0.425	257.1		0.565	257		0.425	281.8		0.425	266.8		0.425	263.9		0.41	283.9		0.425	256.4		0.51	272.6		0.51	250.5		0.51	250.5
		0.54	248.6		0.54	246		0.525	273.1		0.525	261.3		0.525	260.8		0.525	251		0.45	256		0.6	255.4		0.45	281.2		0.45	265.9		0.45	262.9		0.435	283.3		0.45	255.2		0.54	271.7		0.54	248.9		0.54	248.9
		0.57	247.1		0.57	244.6		0.555	272.3		0.555	260.1		0.555	259.5		0.555	249.4		0.475	254.9		0.635	253.8		0.475	280.6		0.475	265		0.475	261.8		0.46	282.7		0.475	254		0.57	270.8		0.57	247.2		0.57	247.1
		0.6	245.5		0.6	243.1		0.585	271.5		0.585	258.9		0.585	258.3		0.585	247.7		0.5	253.7		0.67	252		0.5	280		0.5	264		0.5	260.8		0.485	282.1		0.5	252.7		0.6	269.9		0.6	245.5		0.6	245.3
		0.63	243.8		0.63	241.5		0.615	270.7		0.615	257.6		0.615	256.9		0.615	245.9		0.525	252.5		0.705	250.2		0.525	279.3		0.525	263		0.525	259.7		0.51	281.4		0.525	251.3		0.63	269		0.63	243.6		0.63	243.3
		0.66	242.1		0.66	239.8		0.645	269.9		0.645	256.3		0.645	255.6		0.645	244.1		0.55	251.3		0.74	248.4		0.55	278.7		0.55	261.9		0.55	258.6		0.535	280.7		0.55	249.9		0.66	267.9		0.66	241.6		0.66	241.1
		0.69	240.3		0.69	238		0.675	269		0.675	254.9		0.675	254.1		0.675	242.1		0.575	250		0.775	246.4		0.575	278		0.575	260.8		0.575	257.4		0.56	280		0.575	248.5		0.69	266.9		0.69	239.5		0.69	238.9
		0.72	238.4		0.72	236.2		0.705	268.1		0.705	253.5		0.705	252.6		0.705	240.1		0.6	248.7		0.81	244.3		0.6	277.3		0.6	259.7		0.6	256.2		0.585	279.3		0.6	247		0.72	265.9		0.72	237.3		0.72	236.5
		0.75	236.5		0.75	234.3		0.735	267.2		0.735	252.1		0.735	251		0.735	237.9		0.625	247.3		0.845	242.1		0.625	276.6		0.625	258.5		0.625	254.9		0.61	278.6		0.625	245.4		0.75	264.8		0.75	235		0.75	234
		0.78	234.4		0.78	232.4		0.765	266.2		0.765	250.6		0.765	249.4		0.765	235.6		0.65	245.8		0.88	239.8		0.65	275.8		0.65	257.3		0.65	253.6		0.635	277.9		0.65	243.7		0.78	263.7		0.78	232.6		0.78	231.4
		0.81	232.3		0.81	230.3		0.795	265.2		0.795	249		0.795	247.7		0.795	233.2		0.675	244.4		0.915	237.3		0.675	275.1		0.675	256		0.675	252.3		0.66	277.1		0.675	241.9		0.81	262.5		0.81	230.1		0.81	228.5
		0.84	230.1		0.84	228.1		0.825	264.2		0.825	247.3		0.825	245.8		0.825	230.6		0.7	242.8		0.95	234.7		0.7	274.3		0.7	254.7		0.7	250.9		0.685	276.4		0.7	240.1		0.84	261.3		0.84	227.4		0.84	225.5
		0.87	227.7		0.87	225.9		0.855	263.2		0.855	245.6		0.855	243.9		0.855	227.9		0.725	241.2		0.985	232		0.725	273.5		0.725	253.4		0.725	249.5		0.71	275.6		0.725	238.3		0.87	260		0.87	224.6		0.87	222.3
		0.9	225.2		0.9	223.5		0.885	262.1		0.885	243.8		0.885	241.9		0.885	224.9		0.75	239.6		1.02	229.1		0.75	272.7		0.75	252		0.75	248		0.735	274.8		0.75	236.3		0.9	258.7		0.9	221.6		0.9	218.9
		0.93	222.4		0.93	220.9		0.915	261		0.915	241.9		0.915	239.8		0.915	221.8		0.775	237.8		1.055	225.9		0.775	271.9		0.775	250.5		0.775	246.5		0.76	274		0.775	234.2		0.93	257.3		0.93	218.4		0.93	215.2
		0.96	219.6		0.96	218.1		0.945	259.8		0.945	240		0.945	237.6		0.945	218.6		0.8	236		1.09	222.6		0.8	271		0.8	248.9		0.8	244.8		0.785	273.1		0.8	232		0.96	255.9		0.96	215		0.96	211.3
		0.99	216.5		0.99	215.2		0.975	258.6		0.975	237.9		0.975	235.2		0.975	215		0.825	234.1		1.125	219.1		0.825	270.1		0.825	247.3		0.825	243.2		0.81	272.3		0.825	229.6		0.99	254.3		0.99	211.6		0.99	207.3
		1.02	213.2		1.02	212.2		1.005	257.3		1.005	235.7		1.005	232.6		1.005	211.3		0.85	232.1		1.16	215.5		0.85	269.2		0.85	245.6		0.85	241.4		0.835	271.3		0.85	227.2		1.02	252.7		1.02	208.1		1.02	203.2
		1.05	209.8		1.05	209		1.035	255.9		1.035	233.3		1.035	229.8		1.035	207.3		0.875	230		1.195	211.5		0.875	268.3		0.875	243.8		0.875	239.6		0.86	270.4		0.875	224.6		1.05	251		1.05	204.5		1.05	199
		1.08	206.1		1.08	205.6		1.065	254.5		1.065	230.8		1.065	226.9		1.065	203		0.9	227.8		1.23	207.3		0.9	267.3		0.9	242		0.9	237.7		0.885	269.5		0.9	221.9		1.08	249.1		1.08	200.8		1.08	194.8
		1.11	202.1		1.11	202		1.095	253.1		1.095	228.2		1.095	223.8		1.095	198.5		0.925	225.6		1.265	202.9		0.925	266.3		0.925	240.1		0.925	235.7		0.91	268.5		0.925	219.2		1.11	247.2		1.11	197		1.11	190.5
		1.14	198		1.14	198.2		1.125	251.5		1.125	225.5		1.125	220.5		1.125	193.9		0.95	223.2		1.3	198.2		0.95	265.3		0.95	238		0.95	233.7		0.935	267.5		0.95	216.2		1.14	245.1		1.14	193.3		1.14	186.2
		1.17	193.6		1.17	194.3		1.155	249.9		1.155	222.6		1.155	216.9		1.155	189.1		0.975	220.7		1.335	193.3		0.975	264.3		0.975	235.9		0.975	231.6		0.96	266.4		0.975	213.2		1.17	242.9		1.17	189.5		1.17	181.9
		1.2	189		1.2	190.1		1.185	248.2		1.185	219.5		1.185	213		1.185	184.1		1	218.1		1.37	188.2		1	263.2		1	233.6		1	229.3		0.985	265.3		1	209.9		1.2	240.5		1.2	185.7		1.2	177.7
		1.23	184.3		1.23	185.9		1.215	246.4		1.215	216.2		1.215	208.9		1.215	179.1		1.025	215.4		1.405	183.1		1.025	262		1.025	231.1		1.025	227		1.01	264.2		1.025	206.6		1.23	237.9		1.23	182		1.23	173.4
		1.26	179.3		1.26	181.4		1.245	244.4		1.245	212.7		1.245	204.4		1.245	174		1.05	212.4		1.44	177.8		1.05	260.8		1.05	228.5		1.05	224.5		1.035	263		1.05	203.1		1.26	235		1.26	178.2		1.26	169.2
		1.29	174.3		1.29	176.9		1.275	242.3		1.275	208.9		1.275	199.6		1.275	168.9		1.075	209.4		1.475	172.5		1.075	259.6		1.075	225.8		1.075	221.9		1.06	261.8		1.075	199.4		1.29	231.8		1.29	174.4		1.29	164.9
		1.32	169.2		1.32	172.3		1.305	240.1		1.305	205		1.305	194.6		1.305	163.8		1.1	206.3		1.51	167		1.1	258.3		1.1	222.9		1.1	219.3		1.085	260.6		1.1	195.8		1.32	228.2		1.32	170.6		1.32	160.6
		1.35	164.1		1.35	167.6		1.335	237.6		1.335	200.7		1.335	189.2		1.335	158.5		1.125	203.1		1.545	161.5		1.125	257		1.125	219.8		1.125	216.6		1.11	259.2		1.125	192.1		1.35	224.2		1.35	166.9		1.35	156.3
		1.38	158.9		1.38	162.9		1.365	235		1.365	196.3		1.365	183.7		1.365	153.3		1.15	199.7		1.58	156		1.15	255.6		1.15	216.6		1.15	213.8		1.135	257.8		1.15	188.3		1.38	219.8		1.38	163.1		1.38	151.8
		1.41	153.6		1.41	158.1		1.395	232.2		1.395	191.7		1.395	178		1.395	148		1.175	196.2		1.615	150.4		1.175	254.2		1.175	213.3		1.175	210.8		1.16	256.4		1.175	184.5		1.41	214.6		1.41	159.2		1.41	147.2
		1.44	148.3		1.44	153.2		1.425	229		1.425	187		1.425	172.3		1.425	142.5		1.2	192.7		1.65	144.6		1.2	252.7		1.2	209.7		1.2	207.8		1.185	254.9		1.2	180.7		1.44	208.8		1.44	155.3		1.44	142.4
		1.47	142.9		1.47	148.3		1.455	225.5		1.455	182.1		1.455	166.5		1.455	136.9		1.225	189		1.685	138.6		1.225	251		1.225	206		1.225	204.7		1.21	253.3		1.225	176.8		1.47	202.2		1.47	151.3		1.47	137.3
		1.5	137.2		1.5	143.2		1.485	221.5		1.485	177		1.485	160.6		1.485	130.7		1.25	185.3		1.72	132.3		1.25	249.3		1.25	202.1		1.25	201.5		1.235	251.6		1.25	172.9		1.5	195		1.5	147.2		1.5	131.8
		1.53	131.3		1.53	138		1.515	217.1		1.515	171.8		1.515	154.6		1.515	124.1		1.275	181.4		1.755	125.1		1.275	247.6		1.275	198		1.275	198.2		1.26	249.8		1.275	169		1.53	187.2		1.53	142.9		1.53	125.9
		1.56	124.8		1.56	132.5		1.545	212		1.545	166.6		1.545	148.4		1.545	116.5		1.3	177.6		1.79	117		1.3	245.7		1.3	193.8		1.3	194.8		1.285	247.9		1.3	165		1.56	178.9		1.56	138.5		1.56	119.3
		1.59	117.7		1.59	126.7		1.575	206.3		1.575	161.3		1.575	142.1		1.575	107.5		1.325	173.7		1.825	107.7		1.325	243.6		1.325	189.5		1.325	191.3		1.31	245.8		1.325	161		1.59	170.4		1.59	133.8		1.59	111.7
		1.62	109.5		1.62	120.3		1.605	199.7		1.605	156		1.605	135.4		1.605	95.9		1.35	169.8		1.86	95.2		1.35	241.5		1.35	185.1		1.35	187.9		1.335	243.6		1.35	157		1.62	161.7		1.62	128.8		1.62	102.4
		1.65	99.2		1.65	113.1		1.635	192		1.635	150.6		1.635	128.3		1.635	78.4		1.375	165.9		1.894	77.4		1.375	239.2		1.375	180.7		1.375	184.3		1.36	241.3		1.375	152.9		1.65	152.7		1.65	123.4		1.65	90.4
		1.68	85.1		1.68	104.6		1.665	183.4		1.665	145		1.665	120.3		1.662	43.9		1.4	162		1.922	48.5		1.4	236.7		1.4	176.3		1.4	180.9		1.385	238.9		1.4	148.8		1.68	143.1		1.68	117.4		1.68	72.3
		1.71	60.5		1.71	93.9		1.695	173.6		1.695	139.3		1.695	110.8		1.687	-42.7		1.425	158.1		1.947	-33.7		1.425	234.1		1.425	171.9		1.425	177.3		1.41	236.2		1.425	144.5		1.71	132.4		1.71	110.8		1.71	32.5
		1.74	-34.4		1.74	78.3		1.725	163.1		1.725	133.3		1.725	98.6		1.712	-73		1.45	154.1		1.972	-125.4		1.45	231.3		1.45	167.3		1.45	173.8		1.435	233.3		1.45	140		1.74	119.7		1.74	102.9		1.74	-36.3
		1.77	-84.6		1.77	47.7		1.755	151.8		1.755	126.8		1.755	80		1.737	-89.9		1.475	150		1.998	-150.7		1.475	228.2		1.475	162.8		1.475	170.1		1.46	230.2		1.475	135.2		1.77	102.8		1.77	93.5		1.77	-65.3
		1.8	-105.4		1.8	-48.8		1.785	139.6		1.785	119.6		1.782	41.1		1.767	-105		1.5	145.9		2.023	-158.2		1.5	224.8		1.5	158.2		1.5	166.5		1.485	226.7		1.5	130.1		1.8	74.1		1.8	81.3		1.8	-84.7
		1.83	-120.3		1.83	-116.6		1.815	125.8		1.815	111.4		1.807	-58.3		1.797	-117.6		1.525	141.6		2.058	-167.6		1.525	221.1		1.525	153.4		1.525	162.8		1.51	222.9		1.525	124.5		1.83	-27.5		1.83	63.3		1.83	-101.2
		1.86	-133.1		1.86	-130		1.845	108.1		1.845	101.3		1.832	-88.7		1.827	-129		1.55	137.2		2.093	-177.6		1.55	217		1.55	148.6		1.55	159		1.535	218.7		1.55	118.1		1.86	-78.5		1.86	26.5		1.86	-117.1
		1.89	-144.9		1.89	-135.2		1.875	78.3		1.875	88		1.857	-106.7		1.857	-140.2		1.575	132.5		2.128	-186.8		1.575	212.6		1.575	143.5		1.575	155.3		1.56	214.2		1.575	110.7		1.89	-103.3		1.89	-66.3		1.89	-133.1
		1.92	-156.2		1.92	-141.2		1.901	-44.4		1.905	66.7		1.887	-124.3		1.887	-151.4		1.6	127.6		2.163	-194.4		1.6	207.8		1.6	138.2		1.6	151.4		1.585	209.2		1.6	101.6		1.92	-123.2		1.92	-120.8		1.92	-148.6
		1.95	-166.9		1.95	-148.2		1.926	-111.8		1.931	17.1		1.917	-140.1		1.917	-162.7		1.625	122.3		2.198	-200.5		1.625	202.5		1.625	132.5		1.625	147.5		1.61	203.8		1.625	89.3		1.95	-141		1.95	-144.6		1.95	-162.4
		1.98	-176.8		1.98	-156.6		1.951	-136.7		1.956	-114		1.947	-155.7		1.947	-173.8		1.65	116.5		2.233	-205.9		1.65	196.8		1.65	126.4		1.65	143.4		1.635	198		1.65	69.4		1.98	-156.9		1.98	-155.9		1.98	-173.5
		2.01	-185.3		2.01	-166.2		1.976	-154.1					1.977	-170.3		1.977	-183.8		1.675	109.7		2.268	-210.3		1.675	190.6		1.675	119.3		1.675	139.2		1.66	191.9		1.675	10.1		2.01	-169.6		2.01	-161.7		2.01	-182.2
		2.04	-192.5		2.04	-175.8		2.006	-170.1					2.007	-182.6		2.007	-192.1		1.7	101.6		2.303	-214.1		1.7	184		1.7	111.1		1.7	134.8		1.685	185.5		1.7	-48.2		2.04	-179.4		2.04	-166.8		2.04	-188.9
		2.07	-198.5		2.07	-184.2		2.036	-181.7					2.037	-192		2.037	-198.9		1.725	91.3					1.725	177		1.725	100.6		1.725	130.1		1.71	178.8		1.725	-70.1		2.07	-187		2.07	-172.1		2.07	-194.5
		2.1	-203.5		2.1	-191.3		2.066	-190.5					2.067	-199.4		2.067	-204.4		1.75	76.1					1.75	169.8		1.75	85.4		1.75	124.9		1.735	171.9		1.75	-84.8		2.1	-193		2.1	-177.4		2.1	-199
		2.13	-207.8		2.13	-197.1		2.096	-197.4					2.097	-205.2		2.097	-209.1		1.775	45.8					1.775	162.2		1.775	55.6		1.775	119.4		1.76	164.7		1.775	-96.7		2.13	-197.9		2.13	-182.6		2.13	-202.8
		2.16	-211.5		2.16	-202.1		2.126	-202.9					2.127	-209.9					1.8	-46.3					1.8	154.4		1.8	-38.3		1.8	113.1		1.785	157.4		1.8	-107.3		2.16	-202		2.16	-187.4		2.16	-206.1
		2.19	-214.8		2.19	-206.3		2.156	-207.6					2.157	-213.9					1.825	-80.5					1.825	146.2		1.825	-73.2		1.825	105.7		1.81	149.7		1.825	-117.3		2.19	-205.5		2.19	-191.8
		2.22	-217.7		2.22	-210		2.186	-211.4					2.187	-217.4					1.85	-99.8					1.85	137.6		1.85	-92.6		1.85	96.9		1.835	141.5		1.85	-127		2.22	-208.6		2.22	-195.9
		2.25	-220.3		2.25	-213.3		2.216	-214.8					2.217	-220.4					1.875	-115.3					1.875	128		1.875	-107.9		1.875	85.5		1.86	132.7		1.875	-136.8		2.25	-211.3		2.25	-199.5
		2.28	-222.6		2.28	-216.2		2.246	-217.8					2.247	-223.1					1.9	-129.9					1.9	116.8		1.9	-122.1		1.9	68.5		1.885	122.6		1.9	-147		2.28	-213.8		2.28	-202.7
		2.31	-224.8					2.276	-220.5					2.277	-225.6					1.925	-144.3					1.925	102.5		1.925	-136.2		1.925	32.9		1.91	110.3		1.925	-157.5		2.31	-216		2.31	-205.6
		2.34	-226.8					2.306	-222.9					2.307	-227.8					1.95	-158.8					1.95	79.8		1.95	-150.6		1.95	-72.8		1.935	93.4		1.95	-167.9		2.34	-218		2.34	-208.3
		2.37	-228.6																	1.975	-171.7					1.975	1.2		1.975	-164.4		1.975	-138.8		1.958	67.5		1.975	-177.3					2.37	-210.8
		2.4	-230.3																	2	-182.2					2	-133.5		2	-175.9		2	-158.5		1.978	-9		2	-185.3					2.4	-213
		2.43	-231.9																	2.025	-190.3					2.025	-160.6		2.025	-185		2.025	-166.4		1.998	-122		2.025	-192					2.43	-215
		2.46	-233.6																	2.05	-196.8					2.05	-172.4		2.05	-192.1		2.05	-172.4		2.018	-151.8		2.05	-197.4
		2.49	-234.8																	2.075	-202					2.075	-180.2		2.075	-197.7		2.075	-178.4		2.038	-166.4		2.075	-202
		2.52	-236.1																	2.1	-206.4					2.1	-187.2		2.1	-202.4		2.1	-184.1		2.063	-177.3		2.1	-206
		2.55	-237.3																							2.125	-193.2		2.125	-206.4		2.125	-189.4		2.088	-184.2		2.125	-209.4
		2.58	-238.5																							2.15	-198.4		2.15	-209.8		2.15	-194		2.113	-189.8		2.15	-212.4
		2.61	-239.6																							2.175	-202.8		2.175	-212.8		2.175	-198.2		2.138	-194.6		2.175	-215.1
																										2.2	-206.6		2.2	-215.5		2.2	-201.8		2.163	-198.9		2.2	-217.5
																										2.225	-209.9		2.225	-217.8					2.188	-202.7
																													2.25	-220					2.213	-206
																													2.275	-222					2.238	-209.1
																													2.3	-223.9					2.263	-211.7
																													2.325	-225.6					2.288	-214.2
																																			2.313	-216.4
																																			2.338	-218.5
[truncated: 28 more columns]
